# Supplementary material for: Human Gut Antibiotic Resistome and Progression of Diabetes
Source: Adv Sci (Weinh). 2022 Feb 10;9(11):2104965. doi: 10.1002/advs.202104965 (PMC9008416; doi:10.1002/advs.202104965)
Supplement: Supplementary file 2 — Supplemental Table 1 [file ADVS-9-2104965-s002.xlsx]

## Sheet: Table Legends
Table Legends
Table S1. Characteristics of the study population according to glycemic status (N = 1210)*
Table S2. Metagenomics data production of 1210 participants
Table S3. PERMANOVA analysis results based on Bray-Curtis distance for different factors
Table S4. Annotation results for gut microbiota in GNHS cohort
Table S5. Sensitivity analysis for the association between gut ARG diversity and T2D*
Table S6. PERMANOVA analysis results based on Bray-Curtis distances*
Table S7. Detailed information of T2D-associated Antibiotic Resistance Genes (ARGs)
Table S8. Detailed information of T2D-associated gut microbiota
Table S9. Non-parametric test of marker abundance amoung different groups
Table S10. OR of type 2 diabetes per 1 SD increase in the abundance of each marker
Table S11. Associations between T2D-related ARGs and glycemic traits
Table S12. SNPs used to constructing the ploygenic risk scores
Table S13. Sensitivity analysis for the association between DAS and T2D
Table S14. Cardiometabolic traits of study participants by glycemic status*
Table S15. Associations between Cardiometabolic traits and gut resistome features
Table S16. Subgroup analysis for the association between gut ARG features and metabolic traits
Table S17. Associations between T2D-related ARGs with T2D-related gut microbial species
Table S18. Associations between T2D-related ARGs with gut microbial species
Table S19. Associations between T2D-related ARGs with gut microbial species (Healthy, n = 531)
Table S20. Associations between T2D-related ARGs with gut microbial species (Prediabetes, n = 495)
Table S21. Associations between T2D-related ARGs with gut microbial species (Diabetes, n = 184)
Table S22. Attributes of the co-occurrence networks
Table S23. Global Observed vs Random co-occurrence analysis results
Table S24. Correlations between gut ARG features and fecal metabolites

## Sheet: Table S1
Table S1. Characteristics of the study population according to glycemic status (N = 1210)*
	Healthy	Prediabetes	T2D	Total
Participants	531	495	184	1210
Age, y	64.2 (5.6)	64.9 (5.1)	66.7 (5.6)	64.9 (5.5)
Sex, n (%)
Women	367 (69.1%)	359 (72.5%)	118 (64.1%)	844 (69.8%)
Men	164 (30.9%)	136 (27.5%)	66 (35.9%)	366 (30.2%)
BMI†, kg/m2	23.0 (2.8)	23.8 (3.0)	24.5 (3.7)	23.6 (3.1)
Smoking status, n (%)
Non-smoker	492 (92.7%)	466 (94.1%)	167 (90.8%)	1125 (93.0%)
Smoker	39 (7.3%)	29 (5.9%)	17 (9.2%)	85 (7.0%)
Alcohol drinking, n (%)
Non-drinker	483 (91.0%)	471 (95.2%)	165 (89.7%)	1119 (92.5%)
Drinker	48 (9.0%)	24 (4.8%)	19 (10.3%)	91 (7.5%)
Education, n (%)
Primary	127 (23.9%)	132 (26.7%)	65 (35.3%)	324 (26.8%)
Secondary	254 (47.8%)	227 (45.9%)	78 (42.4%)	559 (46.2%)
Higher education	150 (28.2%)	136 (27.5%)	41 (22.3%)	327 (27.0%)
Income level, n (%)
≤ 500 ¥/mo	5 (0.9%)	6 (1.2%)	5 (2.7%)	16 (1.3%)
501-1500 ¥/mo	137 (25.8%)	108 (21.8%)	43 (23.4%)	288 (23.8%)
1501-3000 ¥/mo	303 (57.1%)	304 (61.4%)	119 (64.7%)	726 (60.0%)
> 3001 ¥/mo	86 (16.2%)	77 (15.6%)	17 (9.2%)	180 (14.9%)
Physical activity‡, n (%)
Inactive	127 (23.9%)	123 (24.8%)	51 (27.7%)	301 (24.9%)
Moderately inactive	126 (23.7%)	132 (26.7%)	45 (24.5%)	303 (25.0%)
Moderately active	143 (26.9%)	120 (24.2%)	38 (20.7%)	301 (24.9%)
Active	135 (25.4%)	120 (24.2%)	50 (27.2%)	305 (25.2%)
*Data are mean (SD) unless otherwise indicated.
†Body mass Index.
‡Physical activity was classified into four groups according to quartiles.

## Sheet: Table S2
Table S2. Metagenomics data production from 1210 participants in the gut cohort study
SampleID	Raw reads (pairs)	Input mean length (bps)	After QC	Human DNA (%)	Microbial gene richness (MGR)
A0001	49207230	300	43752485	0.0003	176183
A0002	52163303	300	45643921	0	243839
A0003	45908674	300	40451145	0.0002	476039
A0004	56564824	300	49261177	0	389506
A0005	65204549	300	55466984	0.0006	274809
A0006	50481099	300	44674495	0.0001	280877
A0007	38477761	300	33762764	0	318378
A0008	35389415	300	31053197	0.0001	221606
A0009	44991739	300	40424940	0	249272
A0010	39883082	300	35827533	0.0003	278107
A0011	36894988	300	32626705	0	362000
A0012	54127159	300	46555268	0.0004	330089
A0013	43619101	300	38632586	0	392332
A0014	50171342	300	43570686	0.0001	275340
A0015	37893928	300	33912440	0	180760
A0016	41190848	300	35763764	0	374617
A0017	40376673	300	34285874	0	221332
A0018	38814722	300	35036533	0	94444
A0019	47694035	300	42368299	0.0001	317896
A0020	44794032	300	38697380	0.0001	250149
A0021	42592365	300	37224893	0.0002	294908
A0022	41514244	300	37167974	0	299488
A0023	40548985	300	36401723	0.0007	362748
A0024	40570274	300	34936797	0	199049
A0025	41063516	300	36668804	0.0002	325589
A0026	50701949	300	43789869	0.0001	319518
A0027	46081322	300	40244810	0.0004	143741
A0028	43437292	300	38855575	0	382161
A0029	44750644	300	39629018	0	250179
A0030	40036098	300	33044503	0	264367
A0031	40654026	300	36656141	0.0009	240464
A0032	39364108	300	35229600	0.0002	151985
A0033	41426442	300	36001812	0.0001	317459
A0034	45581813	300	40528946	0	280871
A0035	44827422	300	39597121	0.0002	331754
A0036	62393503	300	53886489	0	345372
A0037	36526583	300	33021239	0	246982
A0038	40623926	300	35834097	0.0002	312984
A0039	40965886	300	35265107	0.0001	322984
A0040	55593852	300	48342163	0	290313
A0041	38185423	300	34318507	0.0178	155008
A0042	58490916	300	51040199	0.0018	265884
A0043	36564600	300	31561025	0	267876
A0044	46761103	300	41384477	0	411892
A0045	44553448	300	38936331	0.0002	274028
A0046	39078194	300	34599508	0	318388
A0047	40691496	300	35105858	0.0064	356926
A0048	40102664	300	33863696	0	360709
A0049	27455574	300	24261626	0.0001	232430
A0050	49812636	300	42690481	0.0014	361627
A0051	43679627	300	37438999	0.0004	167540
A0052	40889895	300	36681480	0	185270
A0053	42089413	300	36625517	0.0006	347485
A0054	47776536	300	42222684	0	219447
A0055	34367536	300	30846071	0.0002	337570
A0056	41044815	300	35589172	0.0001	312664
A0057	49157645	300	43416515	0	272222
A0058	39503304	300	34193529	0.0001	194690
A0059	49376105	300	42112142	0.0012	124960
A0060	40755244	300	36599639	0.0003	200088
A0061	40038530	300	34514213	0	263563
A0062	36083501	300	31642090	0	258605
A0063	41274336	300	35708127	0	234697
A0064	27647687	300	24531983	0	348347
A0065	48490784	300	42746098	0.0001	303563
A0066	33405150	300	29519052	0	289980
A0067	37640084	300	32395065	0.0002	226109
A0068	39044068	300	33245349	0.0029	98480
A0069	42600862	300	37441770	0.0004	351562
A0070	42534718	300	36981773	0.0002	171888
A0071	37054597	300	33218428	0	323904
A0072	42904463	300	37179552	0.0001	305337
A0073	45701280	300	39888067	0.0005	268000
A0074	45812989	300	40232990	0	351596
A0075	37171290	300	33173803	0	263934
A0076	36878625	300	32346725	0.0002	229553
A0077	39061257	300	32850559	0.0001	355086
A0078	53388548	300	45817147	0.0001	154057
A0079	43303394	300	37797842	0	349913
A0080	37448244	300	33226882	0.0002	94912
A0081	38259826	300	33906177	0	302389
A0082	33933218	300	29376685	0	210110
A0083	45072557	300	38761218	0.0001	289060
A0084	47293795	300	42006987	0.0001	288291
A0085	44113173	300	37729747	0.0004	284638
A0086	35881182	300	31583027	0.0001	262622
A0087	53952046	300	47610144	0	410989
A0088	45802454	300	40484718	0.0002	179021
A0089	29360636	300	25896447	0.0003	330719
A0090	42107728	300	37838804	0.0001	280545
A0091	44656668	300	39415801	0	275787
A0092	46647832	300	41647574	0.0004	187192
A0093	49629438	300	43319498	0	352548
A0094	25787806	300	23535602	0	251032
A0095	49600253	300	42704099	0.0001	253144
A0096	47633372	300	41057133	0	336506
A0097	29818174	300	26352094	0.0006	173231
A0098	47327191	300	39772034	0.0003	286209
A0099	49090274	300	41759463	0	269114
A0100	36424448	300	31878699	0.0003	302120
A0101	37959779	300	33332172	0	266136
A0102	52508664	300	45071092	0.0001	199757
A0103	42110135	300	37445182	0	404412
A0104	30012087	300	26471948	0.0001	222168
A0105	50129351	300	43998686	0	106003
A0106	42210607	300	36563455	0.0001	236919
A0107	45625875	300	39307508	0.0001	233751
A0108	45798535	300	40330083	0	448607
A0109	33851416	300	29740897	0	352243
A0110	46258314	300	39926678	0	259621
A0111	45230476	300	39286121	0.0001	224804
A0112	44840526	300	39192240	0.0002	421026
A0113	33854220	300	29723833	0.0001	145433
A0114	42667611	300	36792096	0	310289
A0115	50311142	300	41713073	0.0006	274878
A0116	52235994	300	45097620	0.0017	285585
A0117	31735047	300	27652446	0	327194
A0118	30098066	300	26130120	0.0002	397511
A0119	53488597	300	47543464	0.0002	255259
A0120	33945683	300	30115248	0	268338
A0121	40209311	300	33242635	0.0001	332126
A0122	36403789	300	31825463	0.0002	300509
A0123	43484347	300	37596336	0.0004	223408
A0124	50131651	300	44051415	0	348113
A0125	31827359	300	28310806	0	245297
A0126	36950744	300	31735761	0	250773
A0127	43313066	300	38272708	0	348814
A0128	35126069	300	30334561	0.0006	243680
A0129	46710096	300	41318101	0.0001	293374
A0130	32234005	300	28652441	0.0002	277951
A0131	32511421	300	24254561	0	132141
A0132	39223702	300	33568452	0.0004	224094
A0133	35120489	300	30534388	0.0002	250792
A0134	39972218	300	33899984	0.0001	243974
A0135	44894581	300	39977562	0.0001	237263
A0136	49285703	300	42579750	0.0001	350738
A0137	35685549	300	30980741	0	151847
A0138	41388240	300	36229625	0.0003	189201
A0139	36862802	300	32388548	0	303089
A0140	32504646	300	29228301	0	305591
A0141	41234726	300	34671575	0.0001	298595
A0142	28979864	300	25484688	0.0004	183948
A0143	40480297	300	35091031	0.0002	167458
A0144	44853585	300	38150070	0	254407
A0145	34404944	300	29466369	0.0001	194376
A0146	42509816	300	31287405	0	314073
A0147	34411732	300	29634263	0.0003	274574
A0148	50092984	300	43258896	0.0009	344409
A0149	33010485	300	28615488	0.0001	265103
A0150	51243645	300	44221643	0.0001	223172
A0151	40498395	300	34488526	0.0001	250297
A0152	28550440	300	25785392	0	312903
A0153	35733677	300	31225029	0.0002	270737
A0154	33400173	300	29413239	0	294111
A0155	44201438	300	37691765	0.005	153877
A0156	36582063	300	31005523	0.0003	325494
A0157	41592370	300	37057468	0.0003	209920
A0158	42151963	300	35440886	0	326650
A0159	40004464	300	34494906	0.0018	252367
A0160	40561612	300	34851246	0.162	280128
A0161	44299973	300	37531954	0.0001	265652
A0162	63095656	300	52578625	0	353081
A0163	37639471	300	32922953	0.0001	361057
A0164	34974905	300	31345056	0.0001	294303
A0165	37196343	300	32799746	0.0001	244047
A0166	32593656	300	28517453	0	256249
A0167	36523871	300	31430616	0.0001	303718
A0168	37712938	300	32789715	0.0001	241422
A0169	33892363	300	29638230	0	215074
A0170	34387883	300	30304354	0.0001	239174
A0171	33940533	300	29727186	0	348910
A0172	45407962	300	37653885	0	318603
A0173	47957321	300	41313006	0.0001	312382
A0174	36123194	300	31202816	0	297646
A0175	41837479	300	36046759	0.0012	351062
A0176	35716353	300	31128642	0.0001	285368
A0177	47398436	300	39459573	0.0001	248194
A0178	51431819	300	43658558	0.0005	436923
A0179	36175897	300	31111244	0.0004	333329
A0180	39011387	300	33005332	0.0006	194409
A0181	43544131	300	37451377	0.0005	217136
A0182	38037956	300	32951158	0.0004	300422
A0183	40247227	300	34800496	0	339402
A0184	42648068	300	36114721	0.0001	173655
A0185	32658720	300	28780095	0.0003	250203
A0186	37164441	300	32445106	0.0004	204187
A0187	41738529	300	35302745	0.0001	268446
A0188	49755506	300	43168948	0.0001	215057
A0189	50090827	300	41730537	0.0003	231890
A0190	34069455	300	30070605	0	341240
A0191	40701161	300	34458357	0.0001	181424
A0192	30140982	300	26817303	0	276768
A0193	55857160	300	47680933	0	383050
A0194	36101081	300	32316910	0	269671
A0195	41602534	300	35865849	0.0002	162316
A0196	36241401	300	31288462	0.0008	163269
A0197	33831948	300	29489916	0.0001	196401
A0198	44424821	300	36601548	0.0005	96575
A0199	31351740	300	27958670	0.0001	188234
A0200	44874008	300	37545232	0.0003	189192
A0201	39821925	300	34109803	0.0002	303236
A0202	36285907	300	31643002	0.0001	205786
A0203	41862064	300	36057268	0	259015
A0204	41487151	300	36741703	0	297232
A0205	36324501	300	30521440	0.0002	273671
A0206	36084944	300	31217900	0.0001	269379
A0207	44389960	300	34239097	0	148318
A0208	48361437	300	40586398	0	237590
A0209	37013601	300	27234419	0.0026	172375
A0210	33486449	300	29145902	0	143575
A0211	30207184	300	27401953	0.0001	250867
A0212	48253686	300	42743372	0.0001	182940
A0213	35657095	300	30970987	0	324951
A0214	35587025	300	29433727	0.0001	152014
A0215	39090373	300	35029588	0.0001	398393
A0216	34100334	300	29029698	0.0001	297513
A0217	47346923	300	39592937	0.0003	294193
A0218	40690270	300	34925143	0	273760
A0219	37076511	300	31984183	0	172257
A0220	27682732	300	24616592	0.0003	139216
A0221	43818675	300	39008525	0	396997
A0222	47830088	300	40574201	0.0006	264199
A0223	40245595	300	35781807	0	327125
A0224	31057208	300	27092170	0.0001	263394
A0225	41959232	300	35840442	0	234603
A0226	28982061	300	26315610	0.0031	232991
A0227	44826143	300	37786303	0.0051	267054
A0228	32506046	300	29473937	0.0001	246775
A0229	46707673	300	40210172	0.0008	195142
A0230	37207068	300	32598295	0	201350
A0231	31271753	300	28418199	0	232616
A0232	34122087	300	29450428	0.0028	129989
A0233	40633708	300	34719676	0.0006	229927
A0234	36308026	300	32001633	0	235052
A0235	37609073	300	33613048	0.0013	317568
A0236	39146078	300	33289249	0.0001	334472
A0237	26079559	300	23099387	0.0002	193912
A0238	40810800	300	35566625	0.0003	203763
A0239	35276495	300	31422633	0.0001	193494
A0240	33565276	300	29042981	0.0001	342510
A0241	33848795	300	28448502	0.0005	189812
A0242	48678467	300	41613527	0	192077
A0243	38737565	300	33605712	0.0001	202319
A0244	46489054	300	38818039	0.0004	160044
A0245	40253142	300	34725880	0.0001	213602
A0246	38518437	300	19165159	0.0008	179937
A0247	32201365	300	28784511	0	295302
A0248	43376028	300	37373232	0.0299	240523
A0249	39086235	300	33968558	0	214213
A0250	36965022	300	32833158	0.0001	356110
A0251	32005938	300	27450243	0.0001	281678
A0252	43617236	300	37673317	0	316085
A0253	42838718	300	37108940	0.0001	334036
A0254	40047279	300	35618679	0	401185
A0255	44691444	300	39236167	0.0004	229588
A0256	35909894	300	31694618	0.0001	242190
A0257	39530131	300	34959462	0.0003	209959
A0258	43929582	300	37974622	0	373302
A0259	45621803	300	39479665	0	317646
A0260	37691007	300	33009905	0	359004
A0261	32920868	300	29034017	0	279833
A0262	31663828	300	27631879	0	205429
A0263	38766118	300	33723603	0	304506
A0264	37455041	300	32590343	0.0001	358528
A0265	46415053	300	40347539	0.0002	341231
A0266	38360890	300	32559596	0.0001	308698
A0267	48478922	300	40394518	0	313411
A0268	40583896	300	35509321	0	345650
A0269	37126176	300	32222760	0.0001	197750
A0270	40045130	300	34579380	0.0001	207877
A0271	29123015	300	26436488	0.0001	273016
A0272	35255063	300	31836520	0	301350
A0273	42432789	300	36612151	0	286071
A0274	33657191	300	29630600	0.0002	226148
A0275	44333616	300	38396615	0.0001	272640
A0276	36168841	300	32280626	0.0007	272571
A0277	42173156	300	35485061	0.0004	317665
A0278	34059195	300	29611902	0.0001	271229
A0279	46399728	300	40497051	0	377728
A0280	51586950	300	44055962	0	284643
A0281	35609481	300	31896614	0	88578
A0282	37136685	300	33200066	0.0001	336138
A0283	34408048	300	30733395	0	274570
A0284	39790587	300	34984981	0	361280
A0285	38912944	300	32580090	0.0001	292202
A0286	31624581	300	28496167	0.0001	343366
A0287	31051808	300	26760118	0.001	231064
A0288	38994406	300	32670434	0.0001	218053
A0289	41018496	300	35017105	0.0004	297436
A0290	44043535	300	38451116	0.0001	173122
A0291	33782299	300	29439972	0	276479
A0292	45905077	300	39147018	0.0003	310769
A0293	42239062	300	36255391	0.0003	212911
A0294	42818564	300	36442813	0.0001	267824
A0295	38436488	300	34235146	0.0001	199355
A0296	36412620	300	30876803	0	300396
A0297	48645962	300	42387487	0	357619
A0298	58305847	300	49290883	0	386814
A0299	49590993	300	44015407	0.0009	150922
A0300	29223126	300	25347818	0.0002	143086
A0301	38243199	300	32026634	0.0016	285908
A0302	52707092	300	46145815	0.0001	410048
A0303	36474687	300	31617559	0.0005	171055
A0304	35950346	300	32102256	0	316866
A0305	44263396	300	38590962	0	147080
A0306	33533732	300	29408713	0.0001	330977
A0307	41572668	300	35733399	0.0001	276772
A0308	39730774	300	34127659	0.0002	151089
A0309	38105075	300	32412550	0	335303
A0310	46565095	300	39482582	0	131819
A0311	45665209	300	39732664	0	366782
A0312	36738148	300	31937331	0.0001	182010
A0313	38562102	300	34630541	0	290042
A0314	40141332	300	34883448	0	294256
A0315	34352344	300	30061495	0.0002	107700
A0316	43278529	300	37320897	0	250558
A0317	32879644	300	28628582	0.0002	356215
A0318	36332911	300	32845599	0	264433
A0319	34535381	300	30386861	0.0001	283243
A0320	41358766	300	36451471	0	241183
A0321	31965985	300	28666853	0	277974
A0322	39900031	300	34282491	0	169788
A0323	32729388	300	28966858	0	345196
A0324	37262406	300	31993201	0	140691
A0325	49909445	300	43609385	0	311338
A0326	36072288	300	31511082	0.0228	246023
A0327	38970821	300	34006937	0	306237
A0328	39058695	300	32892211	0.0001	286162
A0329	32659251	300	29297747	0.0001	313496
A0330	47525464	300	40494855	0	395804
A0331	40982347	300	34736288	0.0001	187617
A0332	48764916	300	40871018	0.0001	342579
A0333	50579292	300	43966096	0	176927
A0334	48241878	300	42740141	0.0002	232559
A0335	41720834	300	36260872	0.001	183704
A0336	45335565	300	39239142	0	166096
A0337	41896447	300	35149373	0.0007	275526
A0338	33068824	300	28835813	0.001	266839
A0339	48562686	300	41593923	0	180393
A0340	31053010	300	27588666	0.0001	243042
A0341	44752827	300	39872969	0.0002	176735
A0342	48880838	300	41699004	0	322599
A0343	32569426	300	27641248	0.0001	328881
A0344	54154379	300	46041913	0.0003	234204
A0345	43455560	300	38451169	0.0002	343553
A0346	36750532	300	32231184	0.0001	257386
A0347	51571225	300	44347620	0.0002	171254
A0348	41977960	300	35922423	0.0001	353192
A0349	44411849	300	38207837	0	333764
A0350	36896893	300	31377126	0.001	238625
A0351	33075242	300	29759367	0	310629
A0352	43084347	300	36614420	0.0001	241727
A0353	34685310	300	29817497	0	209385
A0354	47577922	300	40530800	0	282732
A0355	43325460	300	37104331	0	203118
A0356	40472700	300	33809750	0.0001	242752
A0357	51436348	300	45451705	0	252818
A0358	48377573	300	42255625	0	250100
A0359	49175922	300	42336803	0.0014	378191
A0360	41505546	300	35840065	0.0009	324404
A0361	31238087	300	27466593	0.0084	353890
A0362	45205015	300	38681313	0.0001	286155
A0363	32269405	300	28913752	0	323202
A0364	36781784	300	31559106	0.0006	265058
A0365	40357186	300	35311582	0.0005	325426
A0366	39214542	300	33670588	0.0001	171774
A0367	34368778	300	30183577	0.0002	276755
A0368	39675052	300	33737191	0	267960
A0369	43730816	300	38187530	0	316437
A0370	44024673	300	38578022	0.0004	361875
A0371	30762496	300	27656169	0	310082
A0372	49947129	300	41493428	0.0001	339869
A0373	34644219	300	31276910	0	227840
A0374	42336490	300	37931487	0.0001	146809
A0375	34003933	300	29730619	0.0014	282387
A0376	40013212	300	35361263	0.0001	381647
A0377	35198606	300	31229334	0.0001	310981
A0378	39570598	300	33541870	0.0002	337722
A0379	35870069	300	30909174	0.0001	263175
A0380	39596193	300	34433804	0.0001	171881
A0381	46888465	300	40519545	0	335224
A0382	34187900	300	30108006	0.0012	263521
A0383	48037007	300	41230701	0.0005	363900
A0384	42007867	300	35812183	0.0013	359063
A0385	38438871	300	33200749	0.0002	129463
A0386	39029249	300	33991271	0	322725
A0387	39796003	300	34173315	0	302640
A0388	44362000	300	37566596	0.0002	286077
A0389	42084961	300	36395729	0.0004	369038
A0390	37909727	300	34170592	0.001	157056
A0391	43241817	300	37703430	0.0001	245440
A0392	35730568	300	31009026	0.0556	233994
A0393	37352040	300	32086198	0.0002	168153
A0394	40049449	300	33773884	0.0005	310078
A0395	38716794	300	32510827	0.0002	216711
A0396	40116113	300	35374658	0.0001	243741
A0397	46494435	300	40148194	0.0001	267752
A0398	38220710	300	33211850	0	375462
A0399	43081164	300	37428177	0.0001	241685
A0400	32439454	300	28292927	0.0001	248456
A0401	27389635	300	24835030	0.0005	172680
A0402	52051571	300	45516586	0	264039
A0403	34716920	300	30340204	0.0004	261076
A0404	36279141	300	30017147	0.0001	104172
A0405	49190351	300	41765948	0	304540
A0406	47802687	300	42788491	0.0001	332944
A0407	37456699	300	32497484	0.0007	216436
A0408	51039157	300	44044626	0.0005	220258
A0409	35769828	300	31106690	0.0001	315117
A0410	43221355	300	38504953	0.0002	333491
A0411	44294295	300	38085597	0.0001	285833
A0412	48519187	300	42202048	0.0003	286717
A0413	37806713	300	32843741	0	308644
A0414	41813670	300	36141310	0.0003	321382
A0415	33149238	300	29026454	0.0005	269044
A0416	38037100	300	32960759	0.0003	276981
A0417	34479768	300	28850663	0.0001	176844
A0418	37587802	300	32692926	0	275418
A0419	33791648	300	29622267	0.0001	199312
A0420	41985771	300	36280869	0.0001	336679
A0421	48416780	300	41231163	0	316706
A0422	61142672	300	53002750	0.0001	191331
A0423	42156255	300	35125252	0.0001	349966
A0424	45295092	300	37780938	0	323527
A0425	47072788	300	40154827	0.0001	448933
A0426	31484140	300	28391234	0	339546
A0427	40047668	300	34406195	0.0002	294618
A0428	38419286	300	34024648	0.0001	333168
A0429	41454921	300	35978612	0.0002	359522
A0430	40923996	300	35438334	0	309235
A0431	48495871	300	41703674	0	149444
A0432	51614209	300	45664317	0	341201
A0433	54744074	300	46808940	0.0009	342903
A0434	45043097	300	38694843	0.0002	202904
A0435	43795432	300	38353084	0	308523
A0436	55761695	300	48319949	0.0002	439624
A0437	41080348	300	35660263	0	302611
A0438	41187885	300	35950072	0	160553
A0439	39839948	300	34441019	0	394459
A0440	32212983	300	29140485	0	186185
A0441	38512628	300	34056271	0	271772
A0442	45193792	300	39822412	0.0001	376823
A0443	43659791	300	38948132	0.0001	303114
A0444	56981271	300	49484731	0	260256
A0445	44140033	300	37546101	0.1834	223991
A0446	34081841	300	30565125	0.0002	357398
A0447	37956772	300	32680477	0	314038
A0448	45561789	300	40887545	0	332471
A0449	42517850	300	38246229	0.0001	191981
A0450	34688370	300	30791688	0	235242
A0451	40240497	300	34913168	0.0008	298575
A0452	38370290	300	34234163	0.0009	303222
A0453	33294670	300	30076928	0.0001	204603
A0454	44004552	300	37945613	0.0002	273307
A0455	34472282	300	29923842	0	189479
A0456	43951685	300	37608043	0	349719
A0457	33575676	300	29853135	0.0001	286958
A0458	42535156	300	37461118	0.0002	226413
A0459	46923848	300	40473644	0	366278
A0460	48357871	300	40829389	0	385447
A0461	46661192	300	40389800	0	207738
A0462	35077846	300	30766887	0	305905
A0463	50808871	300	43717492	0.0001	249210
A0464	41184785	300	35960526	0	261240
A0465	40731778	300	36410083	0.0001	189053
A0466	36234282	300	31250434	0.0001	262856
A0467	46805463	300	39462021	0.0001	239736
A0468	46404450	300	40701741	0.0001	302990
A0469	44554162	300	39401019	0.0001	318578
A0470	38443455	300	33506111	0.0001	307291
A0471	44772339	300	38949490	0.0002	277194
A0472	43158951	300	37970402	0.0001	166865
A0473	43127230	300	38857094	0.0003	292707
A0474	38438346	300	34511575	0.0002	379605
A0475	42826707	300	38243224	0.0015	245713
A0476	38348305	300	33870254	0	83069
A0477	37127073	300	31428489	0.0005	207886
A0478	46509774	300	41763614	0.0001	363058
A0479	37086140	300	33859740	0	240544
A0480	46032718	300	41211850	0.0001	254048
A0481	51787346	300	44714556	0.0002	320192
A0482	39251479	300	35088289	0.0001	190994
A0483	49216012	300	44071821	0.0001	292932
A0484	46446036	300	40862854	0.0001	326367
A0485	47340950	300	41292371	0.0001	207431
A0486	31378273	300	28341511	0.0001	262826
A0487	44543806	300	39787973	0.0003	267768
A0488	38299564	300	34478221	0.0001	318599
A0489	44344680	300	38979812	0	309189
A0490	28651573	300	25441928	0	250683
A0491	41744732	300	37466455	0	269646
A0492	47455515	300	40999112	0.0002	163422
A0493	31445915	300	28442311	0	121228
A0494	42487787	300	35566359	0.0005	227953
A0495	36361334	300	32203391	0	168184
A0496	37226458	300	32526668	0.0001	313828
A0497	46130797	300	41159741	0	346677
A0498	41600444	300	37304523	0	307165
A0499	40943471	300	35276620	0.0001	201356
A0500	45810855	300	40653918	0.0041	238467
A0501	55610303	300	47724886	0	247342
A0502	43851303	300	36345688	0.0001	341891
A0503	38074750	300	32497794	0.0001	171134
A0504	44024228	300	38008743	0	257774
A0505	43823908	300	37049308	0.0001	243289
A0506	31554459	300	27280554	0.0182	299857
A0507	40470589	300	34948651	0.0001	300153
A0508	34527623	300	30009613	0.0001	249005
A0509	42255795	300	35434321	0.0001	248358
A0510	47287445	300	41294667	0	190475
A0511	42456297	300	36661391	0	320049
A0512	48777753	300	42869188	0	363102
A0513	40733265	300	35088624	0	267345
A0514	27407532	300	24482519	0	238570
A0515	38404853	300	34473790	0.0002	288641
A0516	32345957	300	27660614	0	245828
A0517	43011177	300	37898964	0.0001	276257
A0518	40861993	300	35468735	0.0004	263106
A0519	30243270	300	26216920	0	316717
A0520	59306669	300	49991781	0.0021	323248
A0521	40676976	300	34979691	0.0009	266774
A0522	43824104	300	37730433	0	328614
A0523	42374142	300	36291697	0.0001	396431
A0524	48739379	300	42906858	0.0001	380026
A0525	44856627	300	39168258	0	328998
A0526	45506697	300	38953482	0.0001	374737
A0527	38221226	300	34647284	0.0002	127092
A0528	38298394	300	33857470	0	229011
A0529	33993568	300	29447710	0.0001	195212
A0530	44105137	300	38052407	0.0012	237331
A0531	46901343	300	39243539	0	321277
A0532	34255342	300	30031858	0.0001	289465
A0533	48773297	300	42505938	0.0001	263905
A0534	43316606	300	37778269	0	238862
A0535	29538532	300	25701604	0.0006	141405
A0536	39595225	300	34575690	0	249620
A0537	36004123	300	31129547	0.0001	288328
A0538	39521207	300	33800724	0	341559
A0539	41353549	300	36034740	0.0001	276898
A0540	41493905	300	35807486	0.0001	291930
A0541	37223344	300	32212912	0	218130
A0542	35888599	300	30906461	0.0139	241764
A0543	40724352	300	34414135	0.0001	295684
A0544	41385232	300	35362161	0	259157
A0545	40028846	300	33731925	0.003	357157
A0546	42491391	300	35829751	0.0002	169136
A0547	33589250	300	29068488	0.0004	241962
A0548	47262009	300	42105347	0.0003	213646
A0549	32087160	300	28113308	0.0004	157611
A0550	36707023	300	32086662	0	306067
A0551	46691864	300	39206452	0	313922
A0552	32350938	300	27996944	0	311201
A0553	53279751	300	45694089	0	334120
A0554	42197825	300	36035710	0.0007	261449
A0555	63954777	300	53894440	0.0001	299027
A0556	43823709	300	37073884	0	246167
A0557	41835990	300	35534595	0.0019	158282
A0558	28813326	300	25186177	0	174936
A0559	42438033	300	35570742	0	169396
A0560	35180908	300	30704259	0.002	220656
A0561	38593238	300	32966131	0.0003	239829
A0562	28330744	300	24898925	0.0001	250444
A0563	53844752	300	46415796	0	186096
A0564	31008918	300	27258124	0	243576
A0565	40761245	300	34470065	0	224808
A0566	50668551	300	41965514	0.0002	331253
A0567	55932417	300	47168222	0.001	257559
A0568	42128495	300	35396288	0	301765
A0569	30122015	300	26647183	0.0117	221475
A0570	40301316	300	34654562	0.0001	131923
A0571	35125181	300	31073949	0.0002	167026
A0572	36581144	300	32169612	0.0003	356318
A0573	37520941	300	31273806	0.0001	295945
A0574	38141109	300	32072145	0	286186
A0575	43105914	300	37499049	0	190865
A0576	28034611	300	24704867	0.0002	250353
A0577	37712926	300	32088715	0.0001	288598
A0578	40364269	300	34053934	0	244912
A0579	47968007	300	39689756	0.0002	284601
A0580	35640120	300	30786744	0	353768
A0581	41712614	300	35983474	0	287702
A0582	39127073	300	33435946	0.0001	283999
A0583	33815144	300	29518860	0.0001	301666
A0584	38305182	300	31603639	0.0001	268448
A0585	45079972	300	39373286	0	233476
A0586	34837919	300	30636617	0.0031	202553
A0587	42669260	300	37332972	0.0002	151211
A0588	41729888	300	36562562	0	105857
A0589	48784494	300	41974206	0	255224
A0590	44894676	300	38794407	0.0003	228602
A0591	30583152	300	26622636	0	261763
A0592	27503890	300	24348016	0.0005	184160
A0593	31715677	300	27836476	0.0001	215014
A0594	61709812	300	53391977	0.0001	211643
A0595	40242464	300	35135674	0.0001	294631
A0596	46333550	300	38810573	0.0002	225588
A0597	37579123	300	32717814	0.0001	214972
A0598	38144601	300	32586515	0	182872
A0599	45566987	300	39452601	0.0002	218579
A0600	38753882	300	33689522	0	354778
A0601	40507981	300	35196772	0.0002	288616
A0602	45318284	300	38762562	0.0001	287900
A0603	38089988	300	32217110	0	258707
A0604	41052624	300	34832721	0	245496
A0605	42752892	300	37100114	0	260548
A0606	45974979	300	38336075	0	331518
A0607	50560098	300	44230449	0	330764
A0608	37470784	300	31277002	0.0008	238149
A0609	46996907	300	41694667	0.0019	293620
A0610	36507704	300	31851295	0.0001	254467
A0611	46349784	300	39392902	0.0018	307842
A0612	34883114	300	31256875	0.0009	411905
A0613	43356560	300	38472045	0	153758
A0614	36998490	300	32139901	0.0001	265327
A0615	32129872	300	28328970	0	187983
A0616	22125766	300	18514012	0	171274
A0617	48703757	300	40579983	0.0006	315865
A0618	41732736	300	34776917	0.0003	251786
A0619	41859290	300	36566067	0.0001	256405
A0620	34243150	300	29693534	0.0002	381533
A0621	23973903	300	21104801	0	293113
A0622	44726517	300	38139541	0	235694
A0623	33421422	300	30401615	0	127986
A0624	55774554	300	47414688	0	315926
A0625	39265599	300	33182485	0	349343
A0626	39522408	300	33318247	0	331498
A0627	54651160	300	46219241	0	238208
A0628	35772083	300	30671829	0.0023	210485
A0629	39444188	300	33395192	0.0005	354803
A0630	47286969	300	41809655	0.0002	277219
A0631	38075028	300	32079037	0.0002	341025
A0632	51184085	300	45009340	0.0001	398212
A0633	45522908	300	39556354	0.0001	364069
A0634	54357490	300	44899243	0	421467
A0635	46168512	300	39746504	0.0001	337367
A0636	54877170	300	46950402	0.0003	252519
A0637	41439570	300	37407791	0	285345
A0638	36302866	300	32852507	0.0001	273031
A0639	41160508	300	36787503	0.0001	203261
A0640	36511238	300	32081861	0.0002	272409
A0641	47901269	300	42288185	0	293400
A0642	40616050	300	36010528	0.0004	310059
A0643	48514604	300	42401414	0	306702
A0644	42955853	300	38471465	0.0001	391038
A0645	43219159	300	38544278	0.0001	270994
A0646	43780349	300	37100683	0.0001	275794
A0647	48013357	300	42288270	0.0001	338737
A0648	48893634	300	40287654	0	289167
A0649	55374313	300	45745631	0	344896
A0650	35722926	300	32020630	0.0003	223052
A0651	40681724	300	35019010	0.0001	296025
A0652	48287488	300	40743674	0.0033	194133
A0653	34314621	300	30877780	0.0008	298193
A0654	43104190	300	36901825	0.0001	340174
A0655	37690620	300	33953241	0	265286
A0656	39890998	300	36009511	0	229248
A0657	36009814	300	32175354	0	260335
A0658	47614055	300	40267079	0.0001	322077
A0659	34794754	300	31341795	0.0001	167923
A0660	42852508	300	38211695	0.0001	192849
A0661	31593661	300	28565390	0.0003	214832
A0662	39042110	300	34564696	0	313471
A0663	34900605	300	31525879	0	306905
A0664	43794873	300	37292123	0.0004	263952
A0665	43834397	300	39124473	0.0001	330718
A0666	46077747	300	36113664	0.0004	133699
A0667	37382045	300	33471737	0	259496
A0668	35313557	300	31550516	0.0003	297586
A0669	33998790	300	30905905	0	258157
A0670	38001235	300	34075641	0	314635
A0671	34296118	300	30551871	0.0001	226505
A0672	37878549	300	34078553	0	321547
A0673	34154502	300	30955844	0	352056
A0674	38784272	300	34587533	0	355394
A0675	41412053	300	36969475	0	367205
A0676	38094777	300	34059402	0	299618
A0677	53318413	300	45856634	0	258360
A0678	37532644	300	33872769	0.0001	339146
A0679	45652218	300	40539727	0	342358
A0680	51215337	300	43195049	0.0001	256853
A0681	34326950	300	31073471	0	365938
A0682	32719196	300	28603057	0.0001	227506
A0683	33034700	300	28591909	0	256780
A0684	39856039	300	34834406	0.0001	167324
A0685	30078215	300	27466316	0.0002	261869
A0686	56684784	300	49762960	0.0105	323927
A0687	44125186	300	36629200	0.0002	86536
A0688	32209174	300	28377224	0.0001	201994
A0689	32266662	300	24033951	0	218535
A0690	37573597	300	33313469	0.0001	264677
A0691	38732240	300	34682098	0.0001	249533
A0692	41157342	300	35429325	0	288741
A0693	51334625	300	43858353	0	249561
A0694	45260506	300	38872958	0.0001	260288
A0695	47245139	300	40454273	0	199836
A0696	43636367	300	37867595	0	241577
A0697	39916335	300	34478575	0.0007	264276
A0698	46724491	300	41519128	0.0001	315478
A0699	36364001	300	32584481	0.0002	271749
A0700	38841099	300	34954467	0.0012	321858
A0701	39634838	300	35105082	0.0001	249668
A0702	33560346	300	30207687	0	260797
A0703	51387505	300	43908700	0	386345
A0704	44251259	300	37336723	0	302573
A0705	35252295	300	30036434	0.0007	311032
A0706	31731419	300	28915558	0	211438
A0707	37499677	300	32438409	0.001	283239
A0708	34007212	300	30487562	0	323830
A0709	53852734	300	47080093	0	331298
A0710	37020213	300	32678968	0	322340
A0711	34683141	300	31253892	0	265637
A0712	40496128	300	35545408	0	167640
A0713	45677293	300	39827801	0	294398
A0714	46785811	300	40128298	0.0015	236224
A0715	32000171	300	29026471	0.0014	172452
A0716	47025045	300	39852472	0.0001	335410
A0717	47248560	300	40049454	0	288004
A0718	49399405	300	42509797	0.0001	318481
A0719	48843661	300	42831445	0.0003	412718
A0720	51840626	300	44910659	0.0001	215377
A0721	54277216	300	45457693	0	294692
A0722	45039603	300	38905313	0.0017	294352
A0723	40537731	300	34433415	0.0001	337360
A0724	47078402	300	41223829	0	400383
A0725	39481335	300	33629769	0	251730
A0726	59451320	300	51933428	0.0004	356606
A0727	30627335	300	27069373	0	230536
A0728	45836173	300	39498107	0.0002	227995
A0729	34783545	300	31578575	0	290798
A0730	50851766	300	44270245	0	401653
A0731	38485419	300	34284760	0	234457
A0732	33938172	300	29876469	0	284438
A0733	46066622	300	39799851	0.0001	305095
A0734	46432919	300	40417506	0.0005	346407
A0735	55869135	300	47345934	0	305781
A0736	40507268	300	35441654	0	258781
A0737	36067560	300	31819692	0.0001	254925
A0738	36702733	300	32241314	0.0006	230116
A0739	38488423	300	33488879	0	302144
A0740	40254197	300	35596766	0.0001	289633
A0741	46812105	300	41081317	0.0001	131524
A0742	45671360	300	39863466	0.0003	220628
A0743	47663703	300	41719586	0.0001	228842
A0744	34818994	300	30451193	0	348393
A0745	49269948	300	42518706	0	338465
A0746	43347641	300	36981115	0.0002	206208
A0747	49714231	300	42603098	0	159899
A0748	42837107	300	37232674	0	263666
A0749	51595687	300	45263693	0.0001	181167
A0750	36240686	300	32358181	0	305011
A0751	40132083	300	35011729	0	235212
A0752	38271978	300	31342452	0.0013	293201
A0753	43692919	300	38002069	0	210225
A0754	49471462	300	41579516	0	219524
A0755	50773823	300	42793671	0	282692
A0756	43978715	300	38099817	0	394514
A0757	44071314	300	37634817	0.0001	294464
A0758	42887315	300	37250537	0.005	175948
A0759	49906427	300	40533787	0.0001	277098
A0760	42818790	300	36874887	0.0011	279962
A0761	39692909	300	33687184	0	169667
A0762	43670256	300	36147824	0	132106
A0763	37491735	300	31842368	0.0001	286109
A0764	39244094	300	34259001	0.0016	252529
A0765	42939210	300	35887193	0	101678
A0766	41083867	300	35833078	0.0002	340189
A0767	43918295	300	38011977	0	379105
A0768	42661029	300	36251951	0	208659
A0769	48147946	300	40819211	0.0002	276992
A0770	53552126	300	45703323	0	289993
A0771	34492234	300	30211229	0	122692
A0772	33837667	300	30010948	0.0001	120011
A0773	40097905	300	35206108	0.0016	150258
A0774	52998495	300	45385975	0	253393
A0775	43737441	300	38266076	0.0004	207889
A0776	39143963	300	34153725	0.0001	333288
A0777	34226329	300	30174209	0.0001	181761
A0778	44097087	300	36520517	0.0001	196020
A0779	48331952	300	42067392	0	426167
A0780	44683298	300	38137338	0.0001	232324
A0781	46915346	300	38782826	0.0009	332547
A0782	41168676	300	34945360	0.0001	266882
A0783	48007044	300	41520247	0.0003	321364
A0784	43211193	300	37185290	0.0002	188109
A0785	45270496	300	38711646	0	253289
A0786	39598955	300	34585929	0	229041
A0787	49229422	300	43686721	0	202237
A0788	34899464	300	30474225	0.0004	279122
A0789	46509548	300	38946041	0.0001	219919
A0790	38897811	300	33618764	0	281667
A0791	45403673	300	37747622	0.0001	222660
A0792	43922946	300	36503342	0	95592
A0793	46588508	300	40759023	0	323686
A0794	39788049	300	34472448	0.205	203382
A0795	38767075	300	33142817	0	153255
A0796	45444331	300	38648967	0	128234
A0797	45344830	300	38000013	0.0001	265064
A0798	49057286	300	41624875	0	311562
A0799	44926689	300	36696766	0.0001	293951
A0800	41730541	300	36235930	0.0004	183102
A0801	48653176	300	42200810	0.0001	159482
A0802	39765165	300	33586811	0.0001	232250
A0803	38594295	300	33931112	0	238444
A0804	40932341	300	35434885	0.0002	158802
A0805	42301947	300	35184027	0	169591
A0806	47315975	300	41233812	0.0001	188369
A0807	46712745	300	39625889	0	241044
A0808	43640134	300	36639279	0.0352	176689
A0809	46167232	300	40042628	0	263313
A0810	44335975	300	36687742	0	254417
A0811	48563411	300	42710473	0	179038
A0812	42886288	300	36327438	0.0092	171530
A0813	40457111	300	34128388	0.0004	171887
A0814	39615784	300	34668124	0	265918
A0815	39426394	300	34514286	0	194871
A0816	43773097	300	37904093	0.0004	227849
A0817	35900400	300	30071313	0.0004	194371
A0818	36835355	300	31196576	0.0004	258896
A0819	43429496	300	35591270	0.0001	173493
A0820	38269544	300	31768371	0	203087
A0821	38688814	300	34069809	0.0027	227531
A0822	44363081	300	36675179	0	186541
A0823	51708288	300	42927522	0	187927
A0824	39618720	300	33033045	0	235398
A0825	43478889	300	35879292	0	179209
A0826	43623464	300	36144912	0.0002	393820
A0827	36264962	300	31529809	0.0001	207413
A0828	36207030	300	31510924	0.0003	292561
A0829	39096276	300	32966098	0.0009	216002
A0830	43393551	300	35874314	0.0001	259294
A0831	40460484	300	33586678	0	313528
A0832	42642756	300	36059459	0	153612
A0833	35581425	300	31362546	0.0029	183286
A0834	49975249	300	40657126	0.0002	358642
A0835	47381564	300	41257406	0.0001	311941
A0836	61291967	300	51453979	0	336745
A0837	36281954	300	31054185	0.0002	313606
A0838	42364776	300	36996408	0.0003	170281
A0839	41592197	300	35423072	0.0002	167842
A0840	43509460	300	36399284	0	225749
A0841	38482734	300	32184937	0	346082
A0842	43312309	300	36051817	0	289906
A0843	37547118	300	31407823	0.0009	237173
A0844	47806740	300	39737367	0.0003	196659
A0845	43582947	300	36231847	0.0001	247757
A0846	41048631	300	35172694	0	277666
A0847	40314585	300	34259269	0.0001	171628
A0848	38972484	300	32645371	0	300417
A0849	48474696	300	41755347	0.0001	299187
A0850	42232348	300	35208561	0	293894
A0851	43468515	300	35782302	0.0001	361986
A0852	36909918	300	31203301	0.0001	151076
A0853	42441917	300	35591873	0.0001	378317
A0854	42923962	300	35574799	0	255507
A0855	47354938	300	40823052	0.0002	322337
A0856	50635185	300	41977184	0.0002	315301
A0857	40930428	300	34203285	0.0001	268057
A0858	41574623	300	35290944	0	260720
A0859	33955684	300	30228172	0.0001	121384
A0860	47979776	300	41205508	0.0002	77861
A0861	51907679	300	41902723	0	414477
A0862	46488761	300	38170244	0.0001	248799
A0863	45654180	300	38957199	0	249881
A0864	47400123	300	40580492	0	378659
A0865	37092623	300	30602900	0	164898
A0866	51795402	300	43062080	0	259927
A0867	42760975	300	34916331	0.0015	186604
A0868	43670949	300	35947517	0	361691
A0869	48510589	300	40337311	0	202213
A0870	36971251	300	32405881	0	227594
A0871	32829673	300	28633741	0.0001	203121
A0872	45131680	300	36127258	0.0002	293671
A0873	62462808	300	52220041	0.0001	196775
A0874	45375456	300	39983383	0.0001	312309
A0875	47009822	300	39369293	0	201307
A0876	50199985	300	43640518	0.0015	175849
A0877	40595693	300	34420845	0.0003	187560
A0878	54676837	300	46632153	0	343680
A0879	36986179	300	32074055	0	131664
A0880	39816355	300	34083620	0	323888
A0881	43863946	300	35880890	0.0001	161887
A0882	33764809	300	29312394	0	329501
A0883	44994922	300	38798228	0.0001	299567
A0884	47859766	300	41501177	0	330071
A0885	52192511	300	45433401	0.0001	194560
A0886	40528463	300	34123392	0	351826
A0887	40349305	300	34580572	0.0002	240925
A0888	38891870	300	33573429	0	197454
A0889	35875119	300	30338993	0	278189
A0890	39051249	300	33991557	0	191836
A0891	36231900	300	30565860	0	224227
A0892	42341521	300	37179423	0	172665
A0893	52130007	300	43753793	0.0094	387709
A0894	34877721	300	29398208	0.0004	303017
A0895	44814791	300	38238860	0	246036
A0896	38197947	300	31749329	0.0001	171482
A0897	46875114	300	38902776	0.0001	338841
A0898	41832082	300	34845055	0.0002	369571
A0899	49567689	300	41238305	0	251508
A0900	49629662	300	41786887	0	350088
A0901	48747284	300	42633539	0.0002	329148
A0902	29347098	300	24416289	0.0003	237771
A0903	41218176	300	35186986	0	205620
A0904	46047184	300	38389306	0	223517
A0905	39033233	300	31981298	0.0019	294713
A0906	54129106	300	47882127	0.0001	334160
A0907	43516997	300	36112670	0.0001	322255
A0908	50252696	300	43602260	0	392251
A0909	53544801	300	45440172	0	352036
A0910	48623819	300	39326785	0	279694
A0911	41666798	300	34450157	0	242730
A0912	30810128	300	27079012	0.0002	220954
A0913	54855238	300	46396838	0	151112
A0914	40750563	300	33258803	0	173957
A0915	31428086	300	27290779	0	297679
A0916	49750409	300	40998777	0	308253
A0917	44595821	300	36599856	0.0001	354262
A0918	29995325	300	26257927	0.0001	198986
A0919	39653101	300	33540175	0	251439
A0920	48194094	300	41398189	0.0001	286464
A0921	43669535	300	36956800	0.0007	281690
A0922	43761863	300	37112909	0.0007	348631
A0923	41377945	300	36758551	0.0001	268797
A0924	40308644	300	34381034	0	159417
A0925	48441643	300	42412123	0	274232
A0926	47859415	300	40524237	0.0002	265607
A0927	40011262	300	33290132	0	206122
A0928	36696485	300	31499299	0	311330
A0929	38602655	300	33792002	0	210906
A0930	44620108	300	37888048	0.0001	243995
A0931	36230390	300	30421797	0.0001	303030
A0932	51221049	300	44425902	0	269194
A0933	40460316	300	36088087	0.0002	174047
A0934	30006281	300	26392618	0.0001	270539
A0935	36341876	300	32022658	0.0001	355569
A0936	44065753	300	37261565	0.0001	168840
A0937	42436029	300	36102611	0.0002	203160
A0938	45309176	300	39777174	0.0001	270966
A0939	42653420	300	36936123	0	275105
A0940	47931368	300	40621747	0	323164
A0941	46324529	300	39762334	0.0001	149944
A0942	47741757	300	42180527	0.0001	270376
A0943	48429431	300	41459518	0.0007	235616
A0944	58037869	300	49062772	0	371325
A0945	37424667	300	31737912	0	261452
A0946	57005486	300	48955356	0.0001	309207
A0947	48219078	300	42543483	0.0001	167908
A0948	47166420	300	39905640	0	300976
A0949	49669793	300	41453095	0.0014	159895
A0950	47765227	300	42357668	0	321104
A0951	51240323	300	44188606	0.0001	241732
A0952	42253824	300	37811694	0	214489
A0953	49855686	300	42711077	0	334251
A0954	48324096	300	42852135	0.0001	270829
A0955	42334166	300	36058550	0	225645
A0956	52696757	300	44472958	0	216448
A0957	40205517	300	34332120	0	449428
A0958	56157546	300	46397084	0	365023
A0959	45141385	300	39282067	0.0003	161227
A0960	47136619	300	40926447	0	290317
A0961	50486422	300	44534352	0	329511
A0962	53236047	300	47023084	0.0002	252924
A0963	45154786	300	40121330	0	144950
A0964	52897809	300	47057360	0	268035
A0965	38866033	300	33957078	0.0002	282274
A0966	44663235	300	38803600	0.0009	199484
A0967	47969545	300	41553429	0	294988
A0968	43785342	300	38953334	0.0002	233725
A0969	44491250	300	37124019	0.0009	113620
A0970	49941391	300	42556606	0.0001	272087
A0971	43091630	300	36844889	0.0001	328648
A0972	45260038	300	39206467	0	288551
A0973	53078776	300	45754241	0.0002	174066
A0974	61198315	300	50082453	0.0003	237465
A0975	45100812	300	37861400	0.0003	238113
A0976	40397451	300	34956955	0.0003	308807
A0977	47908424	300	41435815	0	309222
A0978	41398235	300	35960463	0	236075
A0979	44449570	300	38519029	0	244448
A0980	58252530	300	49788028	0.0001	261699
A0981	38921381	300	33839964	0	268885
A0982	57123389	300	48649168	0	347331
A0983	42168071	300	35870667	0	173565
A0984	41158106	300	35172738	0	280628
A0985	48655520	300	42874676	0	211577
A0986	43183533	300	36252663	0	280007
A0987	50700177	300	42751656	0.0001	306995
A0988	40106938	300	34076062	0.0003	312993
A0989	37287968	300	31853712	0.0002	225075
A0990	40618652	300	36397302	0.0004	241759
A0991	48689980	300	41892540	0.0001	171100
A0992	48783676	300	42110683	0	243937
A0993	46102184	300	39040803	0.0001	266977
A0994	54522448	300	46407013	0.0005	187137
A0995	39280048	300	34373711	0.0001	150664
A0996	51861223	300	43243645	0	303294
A0997	45988149	300	38631714	0.0001	365358
A0998	37856135	300	32200444	0	188638
A0999	43074719	300	37622509	0.0001	258755
A1000	47957484	300	41827038	0.0004	257712
A1001	46212742	300	40504585	0.0008	339676
A1002	47282650	300	41550114	0.0005	310361
A1003	47062731	300	39490647	0	271401
A1004	39995885	300	34026209	0.0002	306927
A1005	49674585	300	41247881	0	238134
A1006	48809272	300	42065620	0	264809
A1007	39354760	300	33876479	0.0001	230227
A1008	38627174	300	34370813	0.0001	298725
A1009	47810472	300	40988538	0	343683
A1010	39692318	300	33519941	0	379299
A1011	41683450	300	35309487	0	242753
A1012	53185887	300	46196586	0	380374
A1013	40154041	300	32875328	0	112550
A1014	38271431	300	33755922	0.0005	325402
A1015	42269417	300	37471605	0	255230
A1016	38447274	300	33832495	0.0001	239887
A1017	46645997	300	41128058	0.0012	265334
A1018	37581016	300	33280334	0.0003	232804
A1019	45864912	300	40226285	0.0067	307373
A1020	48784342	300	40492508	0	208440
A1021	41993506	300	35207345	0	349447
A1022	44490275	300	36933371	0	339029
A1023	54569531	300	46925835	0	127836
A1024	35153614	300	29412921	0.0001	336769
A1025	34068944	300	28863926	0.0001	244970
A1026	41344054	300	34996156	0.0002	204207
A1027	38052100	300	32620893	0	205158
A1028	45902917	300	40164460	0	321745
A1029	50361062	300	44576676	0	303186
A1030	51598506	300	43009592	0.0003	266404
A1031	38337810	300	34226000	0	267844
A1032	49565676	300	42438986	0.0001	241604
A1033	52211110	300	42754216	0.0001	179535
A1034	37783591	300	33936769	0.0001	174026
A1035	37552486	300	31871036	0.0003	109370
A1036	46466999	300	40794031	0	256177
A1037	36429376	300	31360172	0	278093
A1038	43287912	300	38459649	0.0011	287424
A1039	50325160	300	44761816	0.0001	246787
A1040	36761651	300	31353336	0	345312
A1041	45939682	300	41023503	0	270103
A1042	38789749	300	32921244	0.0005	186712
A1043	38054587	300	31941071	0	247117
A1044	40447299	300	35454022	0.0001	188853
A1045	44183622	300	37066302	0	283387
A1046	50154112	300	43190186	0	329491
A1047	42193489	300	37689937	0.0001	214874
A1048	42978219	300	38165405	0.0002	319962
A1049	44141047	300	39168387	0.0001	328910
A1050	41641580	300	33701929	0.0001	271883
A1051	43829162	300	36567479	0.0001	289354
A1052	52469800	300	43205949	0.0004	214813
A1053	51446333	300	42759875	0.0004	195321
A1054	41765180	300	36688522	0.0001	363604
A1055	41303685	300	36173245	0.0001	243485
A1056	41219858	300	36137292	0	312998
A1057	40262795	300	34283449	0	309680
A1058	47803373	300	41058919	0	336028
A1059	51814197	300	44737046	0.0002	155400
A1060	40226028	300	33890407	0.0002	310753
A1061	56648315	300	47806077	0.0005	217836
A1062	43061489	300	37736062	0.0001	375375
A1063	44549386	300	37316909	0	249370
A1064	47049175	300	39495791	0	339157
A1065	48974093	300	42548366	0.0001	249186
A1066	40874499	300	36187005	0	377464
A1067	45209784	300	38234140	0.0004	198738
A1068	48765777	300	42933726	0.0001	358528
A1069	31923036	300	27867306	0.0022	222534
A1070	46064977	300	38042601	0.0001	257529
A1071	51319893	300	42850912	0.0001	275793
A1072	42600146	300	36759081	0	310982
A1073	40075988	300	35647954	0	323352
A1074	46893909	300	39115877	0	188183
A1075	48752668	300	42261857	0.0001	247587
A1076	39735759	300	35124744	0.0003	355730
A1077	34611120	300	29286837	0	187245
A1078	46229822	300	40764504	0	219612
A1079	39251555	300	34313303	0.0001	193091
A1080	38742437	300	33578925	0	159375
A1081	50056089	300	44451311	0	236758
A1082	55164476	300	47583471	0	319601
A1083	49192924	300	43063515	0.0001	396595
A1084	43018689	300	37529850	0.0001	317262
A1085	37148052	300	32562101	0.0002	221962
A1086	44661668	300	37939172	0	204841
A1087	34486494	300	29936713	0.0022	310296
A1088	39276157	300	34406104	0.0009	231502
A1089	42010947	300	36036723	0.0003	202158
A1090	44909886	300	39661132	0.0001	302504
A1091	37491151	300	32891401	0	312986
A1092	49615806	300	42986202	0	260649
A1093	44481081	300	38037887	0.0001	178672
A1094	51821386	300	44862202	0.0001	305302
A1095	42594022	300	36218598	0	203183
A1096	42173082	300	36767606	0.0001	230075
A1097	43093090	300	37841175	0	254128
A1098	34964537	300	30023469	0.0001	143059
A1099	51058304	300	44062624	0.0001	186173
A1100	37985432	300	33182390	0	262432
A1101	40745343	300	34720651	0.0003	130439
A1102	46819676	300	40670635	0.0001	300336
A1103	55038895	300	48233940	0.0002	126026
A1104	36614431	300	31513480	0.0029	208343
A1105	43765152	300	37865620	0.0001	261161
A1106	51393494	300	45092476	0	271498
A1107	42867283	300	37777599	0	358259
A1108	42500694	300	37522049	0.0002	238336
A1109	39032780	300	35131004	0.0002	221626
A1110	53017479	300	46465583	0	346895
A1111	40559136	300	35059503	0	154531
A1112	40348987	300	35375951	0.0002	212431
A1113	50942662	300	44140292	0.0001	200022
A1114	53130084	300	46862910	0	403892
A1115	47318240	300	41805376	0.0007	285253
A1116	39809513	300	34885055	0.0071	162943
A1117	48910668	300	42388437	0.0032	297289
A1118	49013772	300	42868763	0	159504
A1119	44588690	300	38930037	0.0016	157854
A1120	45096836	300	39498151	0.0002	297502
A1121	32070919	300	27765317	0	202603
A1122	41240055	300	35889139	0.001	235902
A1123	55405314	300	48837652	0	174900
A1124	47212389	300	41779872	0.0005	301118
A1125	70616076	300	60816303	0.0003	436497
A1126	43286607	300	37205254	0.0006	253643
A1127	35945689	300	31398529	0	184949
A1128	65442936	300	56514470	0	261415
A1129	57881139	300	50686054	0.0001	254824
A1130	39022089	300	34213446	0	256509
A1131	34602933	300	30262710	0.0015	148845
A1132	55369450	300	48405357	0	294286
A1133	41309038	300	36492125	0	281500
A1134	49372257	300	42587474	0.0004	183263
A1135	38540503	300	34080415	0.0002	219375
A1136	43482045	300	37090464	0.0133	252165
A1137	32904561	300	28084822	0.0051	184617
A1138	41077750	300	36268650	0.0002	194595
A1139	45102198	300	40048114	0.0001	190397
A1140	42968420	300	38129580	0	287802
A1141	41086899	300	36446806	0.0003	282782
A1142	49955286	300	43723649	0	290231
A1143	34319413	300	29679708	0.0004	316384
A1144	52123886	300	45454723	0.0002	208510
A1145	52600377	300	45632938	0	334848
A1146	31351501	300	28295387	0.0003	256876
A1147	61992893	300	53281830	0.0001	327341
A1148	46850441	300	41127148	0.0006	330945
A1149	41870163	300	37060049	0	267207
A1150	43597166	300	37877851	0.09	216588
A1151	48119147	300	42018486	0.0001	328502
A1152	57906151	300	50866888	0	320701
A1153	54968361	300	47744129	0.0003	217952
A1154	33811641	300	29825768	0.001	191401
A1155	39440397	300	35204868	0.0001	322475
A1156	36499491	300	32451292	0.0014	146684
A1157	43812678	300	37998037	0.0006	175527
A1158	51937659	300	45517389	0.0013	265036
A1159	34104164	300	27887723	0	199816
A1160	50121472	300	43984615	0	171060
A1161	43028204	300	37957580	0	230125
A1162	46200478	300	40328256	0	244274
A1163	41308429	300	36151367	0.0001	160844
A1164	46656690	300	40749358	0.0004	211488
A1165	43335954	300	38021566	0	256680
A1166	36708300	300	32139065	0	355263
A1167	39756207	300	35514727	0.0001	213980
A1168	44991594	300	39202525	0	158210
A1169	50007879	300	44054767	0	336686
A1170	40141984	300	35256019	0.0004	231989
A1171	41695191	300	35943507	0.0004	169272
A1172	43394910	300	37824785	0.0001	268118
A1173	39466566	300	34682747	0.0007	317567
A1174	42972071	300	37839065	0.0104	319491
A1175	49010165	300	42431324	0.0001	296569
A1176	36856393	300	31831815	0.0006	236801
A1177	40355316	300	35539723	0.0001	195427
A1178	49032914	300	42856377	0.0023	145304
A1179	51078997	300	45278702	0.0001	264911
A1180	50559016	300	44491526	0.0004	294104
A1181	45878178	300	39437036	0	398246
A1182	51825560	300	45315158	0	380146
A1183	43786586	300	37278078	0	333257
A1184	54453458	300	47219683	0.0004	447943
A1185	44882962	300	38767503	0.0004	223730
A1186	48426598	300	41090434	0	308870
A1187	48867285	300	41582885	0	295097
A1188	50036169	300	43849299	0.0001	277896
A1189	49288300	300	43047190	0.0006	361458
A1190	30889614	300	27439596	0.0003	303460
A1191	43054456	300	38237997	0.0002	189190
A1192	41813400	300	37106419	0	186584
A1193	48627851	300	42376260	0	227911
A1194	50527539	300	43589488	0.008	316272
A1195	51095739	300	43902549	0	226787
A1196	38367807	300	33651783	0.0001	326994
A1197	43048557	300	38102708	0	143279
A1198	59939384	300	51857865	0.0003	227635
A1199	60646975	300	52588074	0.0002	301864
A1200	50158018	300	42988739	0.0019	338229
A1201	44857637	300	39394373	0	277785
A1202	40978918	300	35332535	0	269893
A1203	59122869	300	50659364	0.0004	274672
A1204	49358132	300	43422249	0	222092
A1205	45206156	300	39251330	0	225969
A1206	52781485	300	46284883	0.0001	307670
A1207	43222746	300	38083428	0.0001	222635
A1208	48776664	300	40574794	0	238808
A1209	43092886	300	37845861	0.0001	295502
A1210	39477185	300	33512784	0.0491	193938

## Sheet: Table S3
Table S3. The effect sizes of host factors on human gut antibiotic resistome based on Bray-Curtis distances
Factors	Group	SumsOfSqs	MeanSqs	F.Model	R2	p
Age	Demography	0.893828	0.893828	4.54477	0.00474413	0.002
Sex	Demography	0.407662	0.407662	2.07281	0.00216373	0.041
BMI	Physiology	0.529875	0.529875	2.69421	0.00281239	0.015
Education	Demography	0.15805	0.15805	0.803626	0.000838877	0.548
Income	Demography	0.251105	0.251105	1.27677	0.00133278	0.223
Smoking	Demography	0.12903	0.12903	0.656067	0.000684845	0.739
Dringking	Demography	0.148525	0.148525	0.755194	0.000788321	0.645
Physical activity	Demography	0.137822	0.137822	0.700775	0.000731514	0.67
Waist Circumference	Physiology	0.258552	0.258552	1.31464	0.0013723	0.215
Hip Circumference	Physiology	0.278628	0.278628	1.41672	0.00147886	0.173
Neck Circumference	Physiology	0.17534	0.17534	0.891536	0.000930643	0.482
Glucose	Physiology	0.597517	0.597517	3.03815	0.00317141	0.007
HbA1c	Physiology	0.255644	0.255644	1.29985	0.00135687	0.234
SBP	Physiology	0.129899	0.129899	0.660486	0.000689459	0.734
DBP	Physiology	0.150595	0.150595	0.765721	0.000799309	0.598
Triglycerides	Physiology	0.516119	0.516119	2.62427	0.00273938	0.018
Total cholesterol	Physiology	0.127852	0.127852	0.65008	0.000678596	0.729
HDL-C	Physiology	0.475461	0.475461	2.41754	0.00252358	0.019
LDL-C	Physiology	0.163798	0.163798	0.832849	0.000869382	0.522
TC/HDL	Physiology	0.292472	0.292472	1.48711	0.00155234	0.142
Bristol scale	Physiology	0.677754	0.677754	3.44612	0.00359728	0.004
Cereals	Diet	0.15647	0.15647	0.795588	0.000830486	0.573
Sweets	Diet	0.100824	0.100824	0.512653	0.000535141	0.862
White roots and tubers	Diet	0.225125	0.225125	1.14468	0.00119489	0.313
Vitamin A rich vegetables and tubers	Diet	0.185922	0.185922	0.945345	0.000986812	0.442
Dark green leafy vegetables	Diet	0.162894	0.162894	0.828252	0.000864583	0.552
Other vegetables	Diet	0.215268	0.215268	1.09455	0.00114257	0.3
Vitamin A rich fruits	Diet	0.142384	0.142384	0.723967	0.000755724	0.663
Other fruits	Diet	0.100698	0.100698	0.512009	0.000534468	0.883
Organ meat	Diet	0.137298	0.137298	0.698108	0.000728731	0.675
Fresh meats	Diet	0.115689	0.115689	0.588234	0.000614037	0.829
Eggs	Diet	0.204371	0.204371	1.03915	0.00108473	0.357
Fish	Diet	0.140117	0.140117	0.712441	0.000743692	0.671
Legumes, nuts and seeds	Diet	0.210467	0.210467	1.07014	0.00111708	0.345
Dairy	Diet	0.232086	0.232086	1.18007	0.00123183	0.263
Oils and fats	Diet	0.140756	0.140756	0.715692	0.000747086	0.679
Spices, condiments, beverages	Diet	0.406743	0.406743	2.06813	0.00215885	0.042

## Sheet: Table S4
Table S4. Annotation results for gut microbiota in GNHS cohort
Taxon	Kindom	Phylum	Class	Order	Family	Genus	Species
s4	k__Bacteria	p__Actinobacteria	c__Actinobacteria	o__Actinomycetales	f__Actinomycetaceae	g__Actinobaculum	s__Actinobaculum_massiliense
s5	k__Bacteria	p__Actinobacteria	c__Actinobacteria	o__Actinomycetales	f__Actinomycetaceae	g__Actinobaculum	s__Actinobaculum_schaalii
s6	k__Bacteria	p__Actinobacteria	c__Actinobacteria	o__Actinomycetales	f__Actinomycetaceae	g__Actinomyces	s__Actinomyces_cardiffensis
s7	k__Bacteria	p__Actinobacteria	c__Actinobacteria	o__Actinomycetales	f__Actinomycetaceae	g__Actinomyces	s__Actinomyces_europaeus
s8	k__Bacteria	p__Actinobacteria	c__Actinobacteria	o__Actinomycetales	f__Actinomycetaceae	g__Actinomyces	s__Actinomyces_georgiae
s9	k__Bacteria	p__Actinobacteria	c__Actinobacteria	o__Actinomycetales	f__Actinomycetaceae	g__Actinomyces	s__Actinomyces_graevenitzii
s10	k__Bacteria	p__Actinobacteria	c__Actinobacteria	o__Actinomycetales	f__Actinomycetaceae	g__Actinomyces	s__Actinomyces_johnsonii
s11	k__Bacteria	p__Actinobacteria	c__Actinobacteria	o__Actinomycetales	f__Actinomycetaceae	g__Actinomyces	s__Actinomyces_massiliensis
s12	k__Bacteria	p__Actinobacteria	c__Actinobacteria	o__Actinomycetales	f__Actinomycetaceae	g__Actinomyces	s__Actinomyces_naeslundii
s13	k__Bacteria	p__Actinobacteria	c__Actinobacteria	o__Actinomycetales	f__Actinomycetaceae	g__Actinomyces	s__Actinomyces_neuii
s14	k__Bacteria	p__Actinobacteria	c__Actinobacteria	o__Actinomycetales	f__Actinomycetaceae	g__Actinomyces	s__Actinomyces_odontolyticus
s15	k__Bacteria	p__Actinobacteria	c__Actinobacteria	o__Actinomycetales	f__Actinomycetaceae	g__Actinomyces	s__Actinomyces_oris
s16	k__Bacteria	p__Actinobacteria	c__Actinobacteria	o__Actinomycetales	f__Actinomycetaceae	g__Actinomyces	s__Actinomyces_sp_HPA0247
s17	k__Bacteria	p__Actinobacteria	c__Actinobacteria	o__Actinomycetales	f__Actinomycetaceae	g__Actinomyces	s__Actinomyces_sp_ICM39
s18	k__Bacteria	p__Actinobacteria	c__Actinobacteria	o__Actinomycetales	f__Actinomycetaceae	g__Actinomyces	s__Actinomyces_sp_ICM47
s19	k__Bacteria	p__Actinobacteria	c__Actinobacteria	o__Actinomycetales	f__Actinomycetaceae	g__Actinomyces	s__Actinomyces_sp_oral_taxon_181
s20	k__Bacteria	p__Actinobacteria	c__Actinobacteria	o__Actinomycetales	f__Actinomycetaceae	g__Actinomyces	s__Actinomyces_sp_oral_taxon_448
s21	k__Bacteria	p__Actinobacteria	c__Actinobacteria	o__Actinomycetales	f__Actinomycetaceae	g__Actinomyces	s__Actinomyces_sp_ph3
s22	k__Bacteria	p__Actinobacteria	c__Actinobacteria	o__Actinomycetales	f__Actinomycetaceae	g__Actinomyces	s__Actinomyces_timonensis
s23	k__Bacteria	p__Actinobacteria	c__Actinobacteria	o__Actinomycetales	f__Actinomycetaceae	g__Actinomyces	s__Actinomyces_turicensis
s24	k__Bacteria	p__Actinobacteria	c__Actinobacteria	o__Actinomycetales	f__Actinomycetaceae	g__Actinomyces	s__Actinomyces_urogenitalis
s25	k__Bacteria	p__Actinobacteria	c__Actinobacteria	o__Actinomycetales	f__Actinomycetaceae	g__Actinomyces	s__Actinomyces_viscosus
s26	k__Bacteria	p__Actinobacteria	c__Actinobacteria	o__Actinomycetales	f__Actinomycetaceae	g__Mobiluncus	s__Mobiluncus_curtisii
s27	k__Bacteria	p__Actinobacteria	c__Actinobacteria	o__Actinomycetales	f__Actinomycetaceae	g__Mobiluncus	s__Mobiluncus_unclassified
s28	k__Bacteria	p__Actinobacteria	c__Actinobacteria	o__Actinomycetales	f__Actinomycetaceae	g__Varibaculum	s__Varibaculum_cambriense
s29	k__Bacteria	p__Actinobacteria	c__Actinobacteria	o__Actinomycetales	f__Actinomycetales_noname	g__Tropheryma	s__Tropheryma_whipplei
s30	k__Bacteria	p__Actinobacteria	c__Actinobacteria	o__Actinomycetales	f__Brevibacteriaceae	g__Brevibacterium	s__Brevibacterium_unclassified
s31	k__Bacteria	p__Actinobacteria	c__Actinobacteria	o__Actinomycetales	f__Corynebacteriaceae	g__Corynebacterium	s__Corynebacterium_accolens
s32	k__Bacteria	p__Actinobacteria	c__Actinobacteria	o__Actinomycetales	f__Corynebacteriaceae	g__Corynebacterium	s__Corynebacterium_callunae
s33	k__Bacteria	p__Actinobacteria	c__Actinobacteria	o__Actinomycetales	f__Corynebacteriaceae	g__Corynebacterium	s__Corynebacterium_durum
s34	k__Bacteria	p__Actinobacteria	c__Actinobacteria	o__Actinomycetales	f__Corynebacteriaceae	g__Corynebacterium	s__Corynebacterium_kroppenstedtii
s35	k__Bacteria	p__Actinobacteria	c__Actinobacteria	o__Actinomycetales	f__Corynebacteriaceae	g__Corynebacterium	s__Corynebacterium_matruchotii
s36	k__Bacteria	p__Actinobacteria	c__Actinobacteria	o__Actinomycetales	f__Corynebacteriaceae	g__Corynebacterium	s__Corynebacterium_nuruki
s37	k__Bacteria	p__Actinobacteria	c__Actinobacteria	o__Actinomycetales	f__Corynebacteriaceae	g__Corynebacterium	s__Corynebacterium_propinquum
s38	k__Bacteria	p__Actinobacteria	c__Actinobacteria	o__Actinomycetales	f__Corynebacteriaceae	g__Corynebacterium	s__Corynebacterium_striatum
s39	k__Bacteria	p__Actinobacteria	c__Actinobacteria	o__Actinomycetales	f__Corynebacteriaceae	g__Corynebacterium	s__Corynebacterium_variabile
s40	k__Bacteria	p__Actinobacteria	c__Actinobacteria	o__Actinomycetales	f__Dermabacteraceae	g__Brachybacterium	s__Brachybacterium_paraconglomeratum
s41	k__Bacteria	p__Actinobacteria	c__Actinobacteria	o__Actinomycetales	f__Dermabacteraceae	g__Brachybacterium	s__Brachybacterium_unclassified
s42	k__Bacteria	p__Actinobacteria	c__Actinobacteria	o__Actinomycetales	f__Microbacteriaceae	g__Clavibacter	s__Clavibacter_michiganensis
s43	k__Bacteria	p__Actinobacteria	c__Actinobacteria	o__Actinomycetales	f__Microbacteriaceae	g__Leifsonia	s__Leifsonia_unclassified
s44	k__Bacteria	p__Actinobacteria	c__Actinobacteria	o__Actinomycetales	f__Microbacteriaceae	g__Leucobacter	s__Leucobacter_unclassified
s45	k__Bacteria	p__Actinobacteria	c__Actinobacteria	o__Actinomycetales	f__Micrococcaceae	g__Kocuria	s__Kocuria_rhizophila
s46	k__Bacteria	p__Actinobacteria	c__Actinobacteria	o__Actinomycetales	f__Micrococcaceae	g__Kocuria	s__Kocuria_unclassified
s47	k__Bacteria	p__Actinobacteria	c__Actinobacteria	o__Actinomycetales	f__Micrococcaceae	g__Rothia	s__Rothia_aeria
s48	k__Bacteria	p__Actinobacteria	c__Actinobacteria	o__Actinomycetales	f__Micrococcaceae	g__Rothia	s__Rothia_dentocariosa
s49	k__Bacteria	p__Actinobacteria	c__Actinobacteria	o__Actinomycetales	f__Micrococcaceae	g__Rothia	s__Rothia_mucilaginosa
s50	k__Bacteria	p__Actinobacteria	c__Actinobacteria	o__Actinomycetales	f__Micrococcaceae	g__Rothia	s__Rothia_unclassified
s51	k__Bacteria	p__Actinobacteria	c__Actinobacteria	o__Actinomycetales	f__Propionibacteriaceae	g__Microlunatus	s__Microlunatus_phosphovorus
s52	k__Bacteria	p__Actinobacteria	c__Actinobacteria	o__Actinomycetales	f__Propionibacteriaceae	g__Propionibacterium	s__Propionibacterium_acnes
s53	k__Bacteria	p__Actinobacteria	c__Actinobacteria	o__Actinomycetales	f__Propionibacteriaceae	g__Propionibacterium	s__Propionibacterium_propionicum
s54	k__Bacteria	p__Actinobacteria	c__Actinobacteria	o__Bifidobacteriales	f__Bifidobacteriaceae	g__Alloscardovia	s__Alloscardovia_omnicolens
s55	k__Bacteria	p__Actinobacteria	c__Actinobacteria	o__Bifidobacteriales	f__Bifidobacteriaceae	g__Bifidobacterium	s__Bifidobacterium_adolescentis
s56	k__Bacteria	p__Actinobacteria	c__Actinobacteria	o__Bifidobacteriales	f__Bifidobacteriaceae	g__Bifidobacterium	s__Bifidobacterium_angulatum
s57	k__Bacteria	p__Actinobacteria	c__Actinobacteria	o__Bifidobacteriales	f__Bifidobacteriaceae	g__Bifidobacterium	s__Bifidobacterium_animalis
s58	k__Bacteria	p__Actinobacteria	c__Actinobacteria	o__Bifidobacteriales	f__Bifidobacteriaceae	g__Bifidobacterium	s__Bifidobacterium_bifidum
s59	k__Bacteria	p__Actinobacteria	c__Actinobacteria	o__Bifidobacteriales	f__Bifidobacteriaceae	g__Bifidobacterium	s__Bifidobacterium_breve
s60	k__Bacteria	p__Actinobacteria	c__Actinobacteria	o__Bifidobacteriales	f__Bifidobacteriaceae	g__Bifidobacterium	s__Bifidobacterium_catenulatum
s61	k__Bacteria	p__Actinobacteria	c__Actinobacteria	o__Bifidobacteriales	f__Bifidobacteriaceae	g__Bifidobacterium	s__Bifidobacterium_dentium
s62	k__Bacteria	p__Actinobacteria	c__Actinobacteria	o__Bifidobacteriales	f__Bifidobacteriaceae	g__Bifidobacterium	s__Bifidobacterium_longum
s63	k__Bacteria	p__Actinobacteria	c__Actinobacteria	o__Bifidobacteriales	f__Bifidobacteriaceae	g__Bifidobacterium	s__Bifidobacterium_pseudocatenulatum
s64	k__Bacteria	p__Actinobacteria	c__Actinobacteria	o__Bifidobacteriales	f__Bifidobacteriaceae	g__Bifidobacterium	s__Bifidobacterium_pseudolongum
s65	k__Bacteria	p__Actinobacteria	c__Actinobacteria	o__Bifidobacteriales	f__Bifidobacteriaceae	g__Bifidobacterium	s__Bifidobacterium_thermophilum
s66	k__Bacteria	p__Actinobacteria	c__Actinobacteria	o__Bifidobacteriales	f__Bifidobacteriaceae	g__Gardnerella	s__Gardnerella_vaginalis
s67	k__Bacteria	p__Actinobacteria	c__Actinobacteria	o__Bifidobacteriales	f__Bifidobacteriaceae	g__Parascardovia	s__Parascardovia_denticolens
s68	k__Bacteria	p__Actinobacteria	c__Actinobacteria	o__Bifidobacteriales	f__Bifidobacteriaceae	g__Scardovia	s__Scardovia_inopinata
s69	k__Bacteria	p__Actinobacteria	c__Actinobacteria	o__Bifidobacteriales	f__Bifidobacteriaceae	g__Scardovia	s__Scardovia_unclassified
s70	k__Bacteria	p__Actinobacteria	c__Actinobacteria	o__Bifidobacteriales	f__Bifidobacteriaceae	g__Scardovia	s__Scardovia_wiggsiae
s71	k__Bacteria	p__Actinobacteria	c__Actinobacteria	o__Coriobacteriales	f__Coriobacteriaceae	g__Adlercreutzia	s__Adlercreutzia_equolifaciens
s72	k__Bacteria	p__Actinobacteria	c__Actinobacteria	o__Coriobacteriales	f__Coriobacteriaceae	g__Atopobium	s__Atopobium_minutum
s73	k__Bacteria	p__Actinobacteria	c__Actinobacteria	o__Coriobacteriales	f__Coriobacteriaceae	g__Atopobium	s__Atopobium_parvulum
s74	k__Bacteria	p__Actinobacteria	c__Actinobacteria	o__Coriobacteriales	f__Coriobacteriaceae	g__Atopobium	s__Atopobium_rimae
s75	k__Bacteria	p__Actinobacteria	c__Actinobacteria	o__Coriobacteriales	f__Coriobacteriaceae	g__Atopobium	s__Atopobium_vaginae
s76	k__Bacteria	p__Actinobacteria	c__Actinobacteria	o__Coriobacteriales	f__Coriobacteriaceae	g__Collinsella	s__Collinsella_aerofaciens
s77	k__Bacteria	p__Actinobacteria	c__Actinobacteria	o__Coriobacteriales	f__Coriobacteriaceae	g__Collinsella	s__Collinsella_intestinalis
s78	k__Bacteria	p__Actinobacteria	c__Actinobacteria	o__Coriobacteriales	f__Coriobacteriaceae	g__Collinsella	s__Collinsella_stercoris
s79	k__Bacteria	p__Actinobacteria	c__Actinobacteria	o__Coriobacteriales	f__Coriobacteriaceae	g__Collinsella	s__Collinsella_tanakaei
s80	k__Bacteria	p__Actinobacteria	c__Actinobacteria	o__Coriobacteriales	f__Coriobacteriaceae	g__Collinsella	s__Collinsella_unclassified
s81	k__Bacteria	p__Actinobacteria	c__Actinobacteria	o__Coriobacteriales	f__Coriobacteriaceae	g__Coriobacteriaceae_noname	s__Coriobacteriaceae_bacterium_phI
s82	k__Bacteria	p__Actinobacteria	c__Actinobacteria	o__Coriobacteriales	f__Coriobacteriaceae	g__Cryptobacterium	s__Cryptobacterium_curtum
s83	k__Bacteria	p__Actinobacteria	c__Actinobacteria	o__Coriobacteriales	f__Coriobacteriaceae	g__Eggerthella	s__Eggerthella_lenta
s84	k__Bacteria	p__Actinobacteria	c__Actinobacteria	o__Coriobacteriales	f__Coriobacteriaceae	g__Eggerthella	s__Eggerthella_sp_HGA1
s85	k__Bacteria	p__Actinobacteria	c__Actinobacteria	o__Coriobacteriales	f__Coriobacteriaceae	g__Eggerthella	s__Eggerthella_unclassified
s86	k__Bacteria	p__Actinobacteria	c__Actinobacteria	o__Coriobacteriales	f__Coriobacteriaceae	g__Gordonibacter	s__Gordonibacter_pamelaeae
s87	k__Bacteria	p__Actinobacteria	c__Actinobacteria	o__Coriobacteriales	f__Coriobacteriaceae	g__Olsenella	s__Olsenella_profusa
s88	k__Bacteria	p__Actinobacteria	c__Actinobacteria	o__Coriobacteriales	f__Coriobacteriaceae	g__Olsenella	s__Olsenella_uli
s89	k__Bacteria	p__Actinobacteria	c__Actinobacteria	o__Coriobacteriales	f__Coriobacteriaceae	g__Olsenella	s__Olsenella_unclassified
s90	k__Bacteria	p__Actinobacteria	c__Actinobacteria	o__Coriobacteriales	f__Coriobacteriaceae	g__Slackia	s__Slackia_exigua
s91	k__Bacteria	p__Actinobacteria	c__Actinobacteria	o__Coriobacteriales	f__Coriobacteriaceae	g__Slackia	s__Slackia_piriformis
s92	k__Bacteria	p__Actinobacteria	c__Actinobacteria	o__Coriobacteriales	f__Coriobacteriaceae	g__Slackia	s__Slackia_unclassified
s93	k__Bacteria	p__Bacteroidetes	c__Bacteroidetes_noname	o__Bacteroidetes_noname	f__Bacteroidetes_noname	g__Bacteroidetes_noname	s__Bacteroidetes_bacterium_oral_taxon_272
s94	k__Bacteria	p__Bacteroidetes	c__Bacteroidia	o__Bacteroidales	f__Bacteroidaceae	g__Bacteroides	s__Bacteroides_barnesiae
s95	k__Bacteria	p__Bacteroidetes	c__Bacteroidia	o__Bacteroidales	f__Bacteroidaceae	g__Bacteroides	s__Bacteroides_caccae
s96	k__Bacteria	p__Bacteroidetes	c__Bacteroidia	o__Bacteroidales	f__Bacteroidaceae	g__Bacteroides	s__Bacteroides_cellulosilyticus
s97	k__Bacteria	p__Bacteroidetes	c__Bacteroidia	o__Bacteroidales	f__Bacteroidaceae	g__Bacteroides	s__Bacteroides_clarus
s98	k__Bacteria	p__Bacteroidetes	c__Bacteroidia	o__Bacteroidales	f__Bacteroidaceae	g__Bacteroides	s__Bacteroides_coprocola
s99	k__Bacteria	p__Bacteroidetes	c__Bacteroidia	o__Bacteroidales	f__Bacteroidaceae	g__Bacteroides	s__Bacteroides_coprophilus
s100	k__Bacteria	p__Bacteroidetes	c__Bacteroidia	o__Bacteroidales	f__Bacteroidaceae	g__Bacteroides	s__Bacteroides_dorei
s101	k__Bacteria	p__Bacteroidetes	c__Bacteroidia	o__Bacteroidales	f__Bacteroidaceae	g__Bacteroides	s__Bacteroides_eggerthii
s102	k__Bacteria	p__Bacteroidetes	c__Bacteroidia	o__Bacteroidales	f__Bacteroidaceae	g__Bacteroides	s__Bacteroides_faecis
s103	k__Bacteria	p__Bacteroidetes	c__Bacteroidia	o__Bacteroidales	f__Bacteroidaceae	g__Bacteroides	s__Bacteroides_finegoldii
s104	k__Bacteria	p__Bacteroidetes	c__Bacteroidia	o__Bacteroidales	f__Bacteroidaceae	g__Bacteroides	s__Bacteroides_fluxus
s105	k__Bacteria	p__Bacteroidetes	c__Bacteroidia	o__Bacteroidales	f__Bacteroidaceae	g__Bacteroides	s__Bacteroides_fragilis
s106	k__Bacteria	p__Bacteroidetes	c__Bacteroidia	o__Bacteroidales	f__Bacteroidaceae	g__Bacteroides	s__Bacteroides_intestinalis
s107	k__Bacteria	p__Bacteroidetes	c__Bacteroidia	o__Bacteroidales	f__Bacteroidaceae	g__Bacteroides	s__Bacteroides_massiliensis
s108	k__Bacteria	p__Bacteroidetes	c__Bacteroidia	o__Bacteroidales	f__Bacteroidaceae	g__Bacteroides	s__Bacteroides_nordii
s109	k__Bacteria	p__Bacteroidetes	c__Bacteroidia	o__Bacteroidales	f__Bacteroidaceae	g__Bacteroides	s__Bacteroides_oleiciplenus
s110	k__Bacteria	p__Bacteroidetes	c__Bacteroidia	o__Bacteroidales	f__Bacteroidaceae	g__Bacteroides	s__Bacteroides_ovatus
s111	k__Bacteria	p__Bacteroidetes	c__Bacteroidia	o__Bacteroidales	f__Bacteroidaceae	g__Bacteroides	s__Bacteroides_plebeius
s112	k__Bacteria	p__Bacteroidetes	c__Bacteroidia	o__Bacteroidales	f__Bacteroidaceae	g__Bacteroides	s__Bacteroides_pyogenes
s113	k__Bacteria	p__Bacteroidetes	c__Bacteroidia	o__Bacteroidales	f__Bacteroidaceae	g__Bacteroides	s__Bacteroides_salanitronis
s114	k__Bacteria	p__Bacteroidetes	c__Bacteroidia	o__Bacteroidales	f__Bacteroidaceae	g__Bacteroides	s__Bacteroides_salyersiae
s115	k__Bacteria	p__Bacteroidetes	c__Bacteroidia	o__Bacteroidales	f__Bacteroidaceae	g__Bacteroides	s__Bacteroides_sp_1_1_6
s116	k__Bacteria	p__Bacteroidetes	c__Bacteroidia	o__Bacteroidales	f__Bacteroidaceae	g__Bacteroides	s__Bacteroides_sp_2_1_22
s117	k__Bacteria	p__Bacteroidetes	c__Bacteroidia	o__Bacteroidales	f__Bacteroidaceae	g__Bacteroides	s__Bacteroides_sp_2_1_56FAA
s118	k__Bacteria	p__Bacteroidetes	c__Bacteroidia	o__Bacteroidales	f__Bacteroidaceae	g__Bacteroides	s__Bacteroides_sp_3_1_19
s119	k__Bacteria	p__Bacteroidetes	c__Bacteroidia	o__Bacteroidales	f__Bacteroidaceae	g__Bacteroides	s__Bacteroides_sp_3_2_5
s120	k__Bacteria	p__Bacteroidetes	c__Bacteroidia	o__Bacteroidales	f__Bacteroidaceae	g__Bacteroides	s__Bacteroides_sp_4_3_47FAA
s121	k__Bacteria	p__Bacteroidetes	c__Bacteroidia	o__Bacteroidales	f__Bacteroidaceae	g__Bacteroides	s__Bacteroides_sp_HPS0048
s122	k__Bacteria	p__Bacteroidetes	c__Bacteroidia	o__Bacteroidales	f__Bacteroidaceae	g__Bacteroides	s__Bacteroides_stercoris
s123	k__Bacteria	p__Bacteroidetes	c__Bacteroidia	o__Bacteroidales	f__Bacteroidaceae	g__Bacteroides	s__Bacteroides_thetaiotaomicron
s124	k__Bacteria	p__Bacteroidetes	c__Bacteroidia	o__Bacteroidales	f__Bacteroidaceae	g__Bacteroides	s__Bacteroides_uniformis
s125	k__Bacteria	p__Bacteroidetes	c__Bacteroidia	o__Bacteroidales	f__Bacteroidaceae	g__Bacteroides	s__Bacteroides_vulgatus
s126	k__Bacteria	p__Bacteroidetes	c__Bacteroidia	o__Bacteroidales	f__Bacteroidaceae	g__Bacteroides	s__Bacteroides_xylanisolvens
s127	k__Bacteria	p__Bacteroidetes	c__Bacteroidia	o__Bacteroidales	f__Bacteroidales_noname	g__Bacteroidales_noname	s__Bacteroidales_bacterium_ph8
s128	k__Bacteria	p__Bacteroidetes	c__Bacteroidia	o__Bacteroidales	f__Porphyromonadaceae	g__Barnesiella	s__Barnesiella_intestinihominis
s129	k__Bacteria	p__Bacteroidetes	c__Bacteroidia	o__Bacteroidales	f__Porphyromonadaceae	g__Butyricimonas	s__Butyricimonas_synergistica
s130	k__Bacteria	p__Bacteroidetes	c__Bacteroidia	o__Bacteroidales	f__Porphyromonadaceae	g__Coprobacter	s__Coprobacter_fastidiosus
s131	k__Bacteria	p__Bacteroidetes	c__Bacteroidia	o__Bacteroidales	f__Porphyromonadaceae	g__Dysgonomonas	s__Dysgonomonas_gadei
s132	k__Bacteria	p__Bacteroidetes	c__Bacteroidia	o__Bacteroidales	f__Porphyromonadaceae	g__Dysgonomonas	s__Dysgonomonas_unclassified
s133	k__Bacteria	p__Bacteroidetes	c__Bacteroidia	o__Bacteroidales	f__Porphyromonadaceae	g__Odoribacter	s__Odoribacter_laneus
s134	k__Bacteria	p__Bacteroidetes	c__Bacteroidia	o__Bacteroidales	f__Porphyromonadaceae	g__Odoribacter	s__Odoribacter_splanchnicus
s135	k__Bacteria	p__Bacteroidetes	c__Bacteroidia	o__Bacteroidales	f__Porphyromonadaceae	g__Odoribacter	s__Odoribacter_unclassified
s136	k__Bacteria	p__Bacteroidetes	c__Bacteroidia	o__Bacteroidales	f__Porphyromonadaceae	g__Parabacteroides	s__Parabacteroides_distasonis
s137	k__Bacteria	p__Bacteroidetes	c__Bacteroidia	o__Bacteroidales	f__Porphyromonadaceae	g__Parabacteroides	s__Parabacteroides_goldsteinii
s138	k__Bacteria	p__Bacteroidetes	c__Bacteroidia	o__Bacteroidales	f__Porphyromonadaceae	g__Parabacteroides	s__Parabacteroides_johnsonii
s139	k__Bacteria	p__Bacteroidetes	c__Bacteroidia	o__Bacteroidales	f__Porphyromonadaceae	g__Parabacteroides	s__Parabacteroides_merdae
s140	k__Bacteria	p__Bacteroidetes	c__Bacteroidia	o__Bacteroidales	f__Porphyromonadaceae	g__Parabacteroides	s__Parabacteroides_unclassified
s141	k__Bacteria	p__Bacteroidetes	c__Bacteroidia	o__Bacteroidales	f__Porphyromonadaceae	g__Porphyromonas	s__Porphyromonas_asaccharolytica
s142	k__Bacteria	p__Bacteroidetes	c__Bacteroidia	o__Bacteroidales	f__Porphyromonadaceae	g__Porphyromonas	s__Porphyromonas_bennonis
s143	k__Bacteria	p__Bacteroidetes	c__Bacteroidia	o__Bacteroidales	f__Porphyromonadaceae	g__Porphyromonas	s__Porphyromonas_endodontalis
s144	k__Bacteria	p__Bacteroidetes	c__Bacteroidia	o__Bacteroidales	f__Porphyromonadaceae	g__Porphyromonas	s__Porphyromonas_gingivalis
s145	k__Bacteria	p__Bacteroidetes	c__Bacteroidia	o__Bacteroidales	f__Porphyromonadaceae	g__Porphyromonas	s__Porphyromonas_somerae
s146	k__Bacteria	p__Bacteroidetes	c__Bacteroidia	o__Bacteroidales	f__Porphyromonadaceae	g__Porphyromonas	s__Porphyromonas_uenonis
s147	k__Bacteria	p__Bacteroidetes	c__Bacteroidia	o__Bacteroidales	f__Porphyromonadaceae	g__Proteiniphilum	s__Proteiniphilum_acetatigenes
s148	k__Bacteria	p__Bacteroidetes	c__Bacteroidia	o__Bacteroidales	f__Prevotellaceae	g__Alloprevotella	s__Alloprevotella_tannerae
s149	k__Bacteria	p__Bacteroidetes	c__Bacteroidia	o__Bacteroidales	f__Prevotellaceae	g__Alloprevotella	s__Alloprevotella_unclassified
s150	k__Bacteria	p__Bacteroidetes	c__Bacteroidia	o__Bacteroidales	f__Prevotellaceae	g__Paraprevotella	s__Paraprevotella_clara
s151	k__Bacteria	p__Bacteroidetes	c__Bacteroidia	o__Bacteroidales	f__Prevotellaceae	g__Paraprevotella	s__Paraprevotella_unclassified
s152	k__Bacteria	p__Bacteroidetes	c__Bacteroidia	o__Bacteroidales	f__Prevotellaceae	g__Paraprevotella	s__Paraprevotella_xylaniphila
s153	k__Bacteria	p__Bacteroidetes	c__Bacteroidia	o__Bacteroidales	f__Prevotellaceae	g__Prevotella	s__Prevotella_bivia
s154	k__Bacteria	p__Bacteroidetes	c__Bacteroidia	o__Bacteroidales	f__Prevotellaceae	g__Prevotella	s__Prevotella_buccae
s155	k__Bacteria	p__Bacteroidetes	c__Bacteroidia	o__Bacteroidales	f__Prevotellaceae	g__Prevotella	s__Prevotella_buccalis
s156	k__Bacteria	p__Bacteroidetes	c__Bacteroidia	o__Bacteroidales	f__Prevotellaceae	g__Prevotella	s__Prevotella_copri
s157	k__Bacteria	p__Bacteroidetes	c__Bacteroidia	o__Bacteroidales	f__Prevotellaceae	g__Prevotella	s__Prevotella_denticola
s158	k__Bacteria	p__Bacteroidetes	c__Bacteroidia	o__Bacteroidales	f__Prevotellaceae	g__Prevotella	s__Prevotella_disiens
s159	k__Bacteria	p__Bacteroidetes	c__Bacteroidia	o__Bacteroidales	f__Prevotellaceae	g__Prevotella	s__Prevotella_intermedia
s160	k__Bacteria	p__Bacteroidetes	c__Bacteroidia	o__Bacteroidales	f__Prevotellaceae	g__Prevotella	s__Prevotella_multisaccharivorax
s161	k__Bacteria	p__Bacteroidetes	c__Bacteroidia	o__Bacteroidales	f__Prevotellaceae	g__Prevotella	s__Prevotella_oris
s162	k__Bacteria	p__Bacteroidetes	c__Bacteroidia	o__Bacteroidales	f__Prevotellaceae	g__Prevotella	s__Prevotella_stercorea
s163	k__Bacteria	p__Bacteroidetes	c__Bacteroidia	o__Bacteroidales	f__Prevotellaceae	g__Prevotella	s__Prevotella_timonensis
s164	k__Bacteria	p__Bacteroidetes	c__Bacteroidia	o__Bacteroidales	f__Prevotellaceae	g__Prevotella	s__Prevotella_veroralis
s165	k__Bacteria	p__Bacteroidetes	c__Bacteroidia	o__Bacteroidales	f__Rikenellaceae	g__Alistipes	s__Alistipes_finegoldii
s166	k__Bacteria	p__Bacteroidetes	c__Bacteroidia	o__Bacteroidales	f__Rikenellaceae	g__Alistipes	s__Alistipes_indistinctus
s167	k__Bacteria	p__Bacteroidetes	c__Bacteroidia	o__Bacteroidales	f__Rikenellaceae	g__Alistipes	s__Alistipes_onderdonkii
s168	k__Bacteria	p__Bacteroidetes	c__Bacteroidia	o__Bacteroidales	f__Rikenellaceae	g__Alistipes	s__Alistipes_putredinis
s169	k__Bacteria	p__Bacteroidetes	c__Bacteroidia	o__Bacteroidales	f__Rikenellaceae	g__Alistipes	s__Alistipes_senegalensis
s170	k__Bacteria	p__Bacteroidetes	c__Bacteroidia	o__Bacteroidales	f__Rikenellaceae	g__Alistipes	s__Alistipes_shahii
s171	k__Bacteria	p__Bacteroidetes	c__Bacteroidia	o__Bacteroidales	f__Rikenellaceae	g__Alistipes	s__Alistipes_sp_AP11
s172	k__Bacteria	p__Bacteroidetes	c__Bacteroidia	o__Bacteroidales	f__Rikenellaceae	g__Alistipes	s__Alistipes_sp_JC136
s173	k__Bacteria	p__Bacteroidetes	c__Bacteroidia	o__Bacteroidales	f__Rikenellaceae	g__Alistipes	s__Alistipes_unclassified
s174	k__Bacteria	p__Bacteroidetes	c__Flavobacteriia	o__Flavobacteriales	f__Flavobacteriaceae	g__Capnocytophaga	s__Capnocytophaga_unclassified
s175	k__Bacteria	p__Bacteroidetes	c__Flavobacteriia	o__Flavobacteriales	f__Flavobacteriaceae	g__Chryseobacterium	s__Chryseobacterium_unclassified
s176	k__Bacteria	p__Bacteroidetes	c__Flavobacteriia	o__Flavobacteriales	f__Flavobacteriaceae	g__Riemerella	s__Riemerella_unclassified
s177	k__Bacteria	p__Bacteroidetes	c__Sphingobacteriia	o__Sphingobacteriales	f__Sphingobacteriaceae	g__Sphingobacterium	s__Sphingobacterium_unclassified
s178	k__Bacteria	p__Candidatus_Saccharibacteria	c__Candidatus_Saccharibacteria_noname	o__Candidatus_Saccharibacteria_noname	f__Candidatus_Saccharibacteria_noname	g__Candidatus_Saccharibacteria_noname	s__candidate_division_TM7_single_cell_isolate_TM7b
s179	k__Bacteria	p__Candidatus_Saccharibacteria	c__Candidatus_Saccharibacteria_noname	o__Candidatus_Saccharibacteria_noname	f__Candidatus_Saccharibacteria_noname	g__Candidatus_Saccharibacteria_noname	s__candidate_division_TM7_single_cell_isolate_TM7c
s180	k__Bacteria	p__Cyanobacteria	c__Cyanobacteria_noname	o__Oscillatoriales	f__Oscillatoriales_noname	g__Arthrospira	s__Arthrospira_maxima
s181	k__Bacteria	p__Cyanobacteria	c__Cyanobacteria_noname	o__Oscillatoriales	f__Oscillatoriales_noname	g__Arthrospira	s__Arthrospira_unclassified
s182	k__Bacteria	p__Cyanobacteria	c__Cyanobacteria_noname	o__Oscillatoriales	f__Oscillatoriales_noname	g__Microcoleus	s__Microcoleus_unclassified
s183	k__Bacteria	p__Deinococcus_Thermus	c__Deinococci	o__Deinococcales	f__Deinococcaceae	g__Deinococcus	s__Deinococcus_unclassified
s184	k__Bacteria	p__Firmicutes	c__Bacilli	o__Bacillales	f__Bacillaceae	g__Geobacillus	s__Geobacillus_kaustophilus
s185	k__Bacteria	p__Firmicutes	c__Bacilli	o__Bacillales	f__Bacillaceae	g__Geobacillus	s__Geobacillus_unclassified
s186	k__Bacteria	p__Firmicutes	c__Bacilli	o__Bacillales	f__Bacillales_noname	g__Gemella	s__Gemella_haemolysans
s187	k__Bacteria	p__Firmicutes	c__Bacilli	o__Bacillales	f__Bacillales_noname	g__Gemella	s__Gemella_morbillorum
s188	k__Bacteria	p__Firmicutes	c__Bacilli	o__Bacillales	f__Bacillales_noname	g__Gemella	s__Gemella_sanguinis
s189	k__Bacteria	p__Firmicutes	c__Bacilli	o__Bacillales	f__Bacillales_noname	g__Gemella	s__Gemella_unclassified
s190	k__Bacteria	p__Firmicutes	c__Bacilli	o__Bacillales	f__Listeriaceae	g__Listeria	s__Listeria_monocytogenes
s191	k__Bacteria	p__Firmicutes	c__Bacilli	o__Bacillales	f__Listeriaceae	g__Listeria	s__Listeria_unclassified
s192	k__Bacteria	p__Firmicutes	c__Bacilli	o__Bacillales	f__Staphylococcaceae	g__Macrococcus	s__Macrococcus_caseolyticus
s193	k__Bacteria	p__Firmicutes	c__Bacilli	o__Bacillales	f__Staphylococcaceae	g__Staphylococcus	s__Staphylococcus_aureus
s194	k__Bacteria	p__Firmicutes	c__Bacilli	o__Bacillales	f__Staphylococcaceae	g__Staphylococcus	s__Staphylococcus_hominis
s195	k__Bacteria	p__Firmicutes	c__Bacilli	o__Bacillales	f__Staphylococcaceae	g__Staphylococcus	s__Staphylococcus_saprophyticus
s196	k__Bacteria	p__Firmicutes	c__Bacilli	o__Bacillales	f__Staphylococcaceae	g__Staphylococcus	s__Staphylococcus_warneri
s197	k__Bacteria	p__Firmicutes	c__Bacilli	o__Bacillales	f__Staphylococcaceae	g__Staphylococcus	s__Staphylococcus_xylosus
s198	k__Bacteria	p__Firmicutes	c__Bacilli	o__Lactobacillales	f__Aerococcaceae	g__Abiotrophia	s__Abiotrophia_defectiva
s199	k__Bacteria	p__Firmicutes	c__Bacilli	o__Lactobacillales	f__Aerococcaceae	g__Facklamia	s__Facklamia_hominis
s200	k__Bacteria	p__Firmicutes	c__Bacilli	o__Lactobacillales	f__Carnobacteriaceae	g__Carnobacterium	s__Carnobacterium_maltaromaticum
s201	k__Bacteria	p__Firmicutes	c__Bacilli	o__Lactobacillales	f__Carnobacteriaceae	g__Granulicatella	s__Granulicatella_adiacens
s202	k__Bacteria	p__Firmicutes	c__Bacilli	o__Lactobacillales	f__Carnobacteriaceae	g__Granulicatella	s__Granulicatella_elegans
s203	k__Bacteria	p__Firmicutes	c__Bacilli	o__Lactobacillales	f__Carnobacteriaceae	g__Granulicatella	s__Granulicatella_unclassified
s204	k__Bacteria	p__Firmicutes	c__Bacilli	o__Lactobacillales	f__Enterococcaceae	g__Enterococcus	s__Enterococcus_asini
s205	k__Bacteria	p__Firmicutes	c__Bacilli	o__Lactobacillales	f__Enterococcaceae	g__Enterococcus	s__Enterococcus_avium
s206	k__Bacteria	p__Firmicutes	c__Bacilli	o__Lactobacillales	f__Enterococcaceae	g__Enterococcus	s__Enterococcus_casseliflavus
s207	k__Bacteria	p__Firmicutes	c__Bacilli	o__Lactobacillales	f__Enterococcaceae	g__Enterococcus	s__Enterococcus_cecorum
s208	k__Bacteria	p__Firmicutes	c__Bacilli	o__Lactobacillales	f__Enterococcaceae	g__Enterococcus	s__Enterococcus_dispar
s209	k__Bacteria	p__Firmicutes	c__Bacilli	o__Lactobacillales	f__Enterococcaceae	g__Enterococcus	s__Enterococcus_faecalis
s210	k__Bacteria	p__Firmicutes	c__Bacilli	o__Lactobacillales	f__Enterococcaceae	g__Enterococcus	s__Enterococcus_faecium
s211	k__Bacteria	p__Firmicutes	c__Bacilli	o__Lactobacillales	f__Enterococcaceae	g__Enterococcus	s__Enterococcus_gallinarum
s212	k__Bacteria	p__Firmicutes	c__Bacilli	o__Lactobacillales	f__Enterococcaceae	g__Enterococcus	s__Enterococcus_hirae
s213	k__Bacteria	p__Firmicutes	c__Bacilli	o__Lactobacillales	f__Enterococcaceae	g__Enterococcus	s__Enterococcus_mundtii
s214	k__Bacteria	p__Firmicutes	c__Bacilli	o__Lactobacillales	f__Enterococcaceae	g__Enterococcus	s__Enterococcus_phoeniculicola
s215	k__Bacteria	p__Firmicutes	c__Bacilli	o__Lactobacillales	f__Enterococcaceae	g__Enterococcus	s__Enterococcus_raffinosus
s216	k__Bacteria	p__Firmicutes	c__Bacilli	o__Lactobacillales	f__Enterococcaceae	g__Enterococcus	s__Enterococcus_sulfureus
s217	k__Bacteria	p__Firmicutes	c__Bacilli	o__Lactobacillales	f__Lactobacillaceae	g__Lactobacillus	s__Lactobacillus_acidipiscis
s218	k__Bacteria	p__Firmicutes	c__Bacilli	o__Lactobacillales	f__Lactobacillaceae	g__Lactobacillus	s__Lactobacillus_acidophilus
s219	k__Bacteria	p__Firmicutes	c__Bacilli	o__Lactobacillales	f__Lactobacillaceae	g__Lactobacillus	s__Lactobacillus_amylovorus
s220	k__Bacteria	p__Firmicutes	c__Bacilli	o__Lactobacillales	f__Lactobacillaceae	g__Lactobacillus	s__Lactobacillus_animalis
s221	k__Bacteria	p__Firmicutes	c__Bacilli	o__Lactobacillales	f__Lactobacillaceae	g__Lactobacillus	s__Lactobacillus_brevis
s222	k__Bacteria	p__Firmicutes	c__Bacilli	o__Lactobacillales	f__Lactobacillaceae	g__Lactobacillus	s__Lactobacillus_buchneri
s223	k__Bacteria	p__Firmicutes	c__Bacilli	o__Lactobacillales	f__Lactobacillaceae	g__Lactobacillus	s__Lactobacillus_casei_paracasei
s224	k__Bacteria	p__Firmicutes	c__Bacilli	o__Lactobacillales	f__Lactobacillaceae	g__Lactobacillus	s__Lactobacillus_crispatus
s225	k__Bacteria	p__Firmicutes	c__Bacilli	o__Lactobacillales	f__Lactobacillaceae	g__Lactobacillus	s__Lactobacillus_curvatus
s226	k__Bacteria	p__Firmicutes	c__Bacilli	o__Lactobacillales	f__Lactobacillaceae	g__Lactobacillus	s__Lactobacillus_delbrueckii
s227	k__Bacteria	p__Firmicutes	c__Bacilli	o__Lactobacillales	f__Lactobacillaceae	g__Lactobacillus	s__Lactobacillus_farciminis
s228	k__Bacteria	p__Firmicutes	c__Bacilli	o__Lactobacillales	f__Lactobacillaceae	g__Lactobacillus	s__Lactobacillus_fermentum
s229	k__Bacteria	p__Firmicutes	c__Bacilli	o__Lactobacillales	f__Lactobacillaceae	g__Lactobacillus	s__Lactobacillus_fructivorans
s230	k__Bacteria	p__Firmicutes	c__Bacilli	o__Lactobacillales	f__Lactobacillaceae	g__Lactobacillus	s__Lactobacillus_gasseri
s231	k__Bacteria	p__Firmicutes	c__Bacilli	o__Lactobacillales	f__Lactobacillaceae	g__Lactobacillus	s__Lactobacillus_helveticus
s232	k__Bacteria	p__Firmicutes	c__Bacilli	o__Lactobacillales	f__Lactobacillaceae	g__Lactobacillus	s__Lactobacillus_iners
s233	k__Bacteria	p__Firmicutes	c__Bacilli	o__Lactobacillales	f__Lactobacillaceae	g__Lactobacillus	s__Lactobacillus_johnsonii
s234	k__Bacteria	p__Firmicutes	c__Bacilli	o__Lactobacillales	f__Lactobacillaceae	g__Lactobacillus	s__Lactobacillus_kefiranofaciens
s235	k__Bacteria	p__Firmicutes	c__Bacilli	o__Lactobacillales	f__Lactobacillaceae	g__Lactobacillus	s__Lactobacillus_mucosae
s236	k__Bacteria	p__Firmicutes	c__Bacilli	o__Lactobacillales	f__Lactobacillaceae	g__Lactobacillus	s__Lactobacillus_oris
s237	k__Bacteria	p__Firmicutes	c__Bacilli	o__Lactobacillales	f__Lactobacillaceae	g__Lactobacillus	s__Lactobacillus_pentosus
s238	k__Bacteria	p__Firmicutes	c__Bacilli	o__Lactobacillales	f__Lactobacillaceae	g__Lactobacillus	s__Lactobacillus_plantarum
s239	k__Bacteria	p__Firmicutes	c__Bacilli	o__Lactobacillales	f__Lactobacillaceae	g__Lactobacillus	s__Lactobacillus_reuteri
s240	k__Bacteria	p__Firmicutes	c__Bacilli	o__Lactobacillales	f__Lactobacillaceae	g__Lactobacillus	s__Lactobacillus_rhamnosus
s241	k__Bacteria	p__Firmicutes	c__Bacilli	o__Lactobacillales	f__Lactobacillaceae	g__Lactobacillus	s__Lactobacillus_ruminis
s242	k__Bacteria	p__Firmicutes	c__Bacilli	o__Lactobacillales	f__Lactobacillaceae	g__Lactobacillus	s__Lactobacillus_saerimneri
s243	k__Bacteria	p__Firmicutes	c__Bacilli	o__Lactobacillales	f__Lactobacillaceae	g__Lactobacillus	s__Lactobacillus_salivarius
s244	k__Bacteria	p__Firmicutes	c__Bacilli	o__Lactobacillales	f__Lactobacillaceae	g__Lactobacillus	s__Lactobacillus_sanfranciscensis
s245	k__Bacteria	p__Firmicutes	c__Bacilli	o__Lactobacillales	f__Lactobacillaceae	g__Lactobacillus	s__Lactobacillus_vaginalis
s246	k__Bacteria	p__Firmicutes	c__Bacilli	o__Lactobacillales	f__Lactobacillaceae	g__Pediococcus	s__Pediococcus_acidilactici
s247	k__Bacteria	p__Firmicutes	c__Bacilli	o__Lactobacillales	f__Lactobacillaceae	g__Pediococcus	s__Pediococcus_pentosaceus
s248	k__Bacteria	p__Firmicutes	c__Bacilli	o__Lactobacillales	f__Lactobacillaceae	g__Pediococcus	s__Pediococcus_unclassified
s249	k__Bacteria	p__Firmicutes	c__Bacilli	o__Lactobacillales	f__Leuconostocaceae	g__Leuconostoc	s__Leuconostoc_citreum
s250	k__Bacteria	p__Firmicutes	c__Bacilli	o__Lactobacillales	f__Leuconostocaceae	g__Leuconostoc	s__Leuconostoc_lactis
s251	k__Bacteria	p__Firmicutes	c__Bacilli	o__Lactobacillales	f__Leuconostocaceae	g__Leuconostoc	s__Leuconostoc_mesenteroides
s252	k__Bacteria	p__Firmicutes	c__Bacilli	o__Lactobacillales	f__Leuconostocaceae	g__Leuconostoc	s__Leuconostoc_pseudomesenteroides
s253	k__Bacteria	p__Firmicutes	c__Bacilli	o__Lactobacillales	f__Leuconostocaceae	g__Leuconostoc	s__Leuconostoc_unclassified
s254	k__Bacteria	p__Firmicutes	c__Bacilli	o__Lactobacillales	f__Leuconostocaceae	g__Weissella	s__Weissella_cibaria
s255	k__Bacteria	p__Firmicutes	c__Bacilli	o__Lactobacillales	f__Leuconostocaceae	g__Weissella	s__Weissella_confusa
s256	k__Bacteria	p__Firmicutes	c__Bacilli	o__Lactobacillales	f__Leuconostocaceae	g__Weissella	s__Weissella_halotolerans
s257	k__Bacteria	p__Firmicutes	c__Bacilli	o__Lactobacillales	f__Leuconostocaceae	g__Weissella	s__Weissella_paramesenteroides
s258	k__Bacteria	p__Firmicutes	c__Bacilli	o__Lactobacillales	f__Leuconostocaceae	g__Weissella	s__Weissella_unclassified
s259	k__Bacteria	p__Firmicutes	c__Bacilli	o__Lactobacillales	f__Streptococcaceae	g__Lactococcus	s__Lactococcus_garvieae
s260	k__Bacteria	p__Firmicutes	c__Bacilli	o__Lactobacillales	f__Streptococcaceae	g__Lactococcus	s__Lactococcus_lactis
s261	k__Bacteria	p__Firmicutes	c__Bacilli	o__Lactobacillales	f__Streptococcaceae	g__Lactococcus	s__Lactococcus_raffinolactis
s262	k__Bacteria	p__Firmicutes	c__Bacilli	o__Lactobacillales	f__Streptococcaceae	g__Streptococcus	s__Streptococcus_agalactiae
s263	k__Bacteria	p__Firmicutes	c__Bacilli	o__Lactobacillales	f__Streptococcaceae	g__Streptococcus	s__Streptococcus_anginosus
s264	k__Bacteria	p__Firmicutes	c__Bacilli	o__Lactobacillales	f__Streptococcaceae	g__Streptococcus	s__Streptococcus_australis
s265	k__Bacteria	p__Firmicutes	c__Bacilli	o__Lactobacillales	f__Streptococcaceae	g__Streptococcus	s__Streptococcus_constellatus
s266	k__Bacteria	p__Firmicutes	c__Bacilli	o__Lactobacillales	f__Streptococcaceae	g__Streptococcus	s__Streptococcus_cristatus
s267	k__Bacteria	p__Firmicutes	c__Bacilli	o__Lactobacillales	f__Streptococcaceae	g__Streptococcus	s__Streptococcus_downei
s268	k__Bacteria	p__Firmicutes	c__Bacilli	o__Lactobacillales	f__Streptococcaceae	g__Streptococcus	s__Streptococcus_dysgalactiae
s269	k__Bacteria	p__Firmicutes	c__Bacilli	o__Lactobacillales	f__Streptococcaceae	g__Streptococcus	s__Streptococcus_gallolyticus
s270	k__Bacteria	p__Firmicutes	c__Bacilli	o__Lactobacillales	f__Streptococcaceae	g__Streptococcus	s__Streptococcus_gordonii
s271	k__Bacteria	p__Firmicutes	c__Bacilli	o__Lactobacillales	f__Streptococcaceae	g__Streptococcus	s__Streptococcus_infantarius
s272	k__Bacteria	p__Firmicutes	c__Bacilli	o__Lactobacillales	f__Streptococcaceae	g__Streptococcus	s__Streptococcus_infantis
s273	k__Bacteria	p__Firmicutes	c__Bacilli	o__Lactobacillales	f__Streptococcaceae	g__Streptococcus	s__Streptococcus_intermedius
s274	k__Bacteria	p__Firmicutes	c__Bacilli	o__Lactobacillales	f__Streptococcaceae	g__Streptococcus	s__Streptococcus_lutetiensis
s275	k__Bacteria	p__Firmicutes	c__Bacilli	o__Lactobacillales	f__Streptococcaceae	g__Streptococcus	s__Streptococcus_macedonicus
s276	k__Bacteria	p__Firmicutes	c__Bacilli	o__Lactobacillales	f__Streptococcaceae	g__Streptococcus	s__Streptococcus_mitis_oralis_pneumoniae
s277	k__Bacteria	p__Firmicutes	c__Bacilli	o__Lactobacillales	f__Streptococcaceae	g__Streptococcus	s__Streptococcus_mutans
s278	k__Bacteria	p__Firmicutes	c__Bacilli	o__Lactobacillales	f__Streptococcaceae	g__Streptococcus	s__Streptococcus_oligofermentans
s279	k__Bacteria	p__Firmicutes	c__Bacilli	o__Lactobacillales	f__Streptococcaceae	g__Streptococcus	s__Streptococcus_parasanguinis
s280	k__Bacteria	p__Firmicutes	c__Bacilli	o__Lactobacillales	f__Streptococcaceae	g__Streptococcus	s__Streptococcus_parauberis
s281	k__Bacteria	p__Firmicutes	c__Bacilli	o__Lactobacillales	f__Streptococcaceae	g__Streptococcus	s__Streptococcus_pasteurianus
s282	k__Bacteria	p__Firmicutes	c__Bacilli	o__Lactobacillales	f__Streptococcaceae	g__Streptococcus	s__Streptococcus_peroris
s283	k__Bacteria	p__Firmicutes	c__Bacilli	o__Lactobacillales	f__Streptococcaceae	g__Streptococcus	s__Streptococcus_pseudopneumoniae
s284	k__Bacteria	p__Firmicutes	c__Bacilli	o__Lactobacillales	f__Streptococcaceae	g__Streptococcus	s__Streptococcus_salivarius
s285	k__Bacteria	p__Firmicutes	c__Bacilli	o__Lactobacillales	f__Streptococcaceae	g__Streptococcus	s__Streptococcus_sanguinis
s286	k__Bacteria	p__Firmicutes	c__Bacilli	o__Lactobacillales	f__Streptococcaceae	g__Streptococcus	s__Streptococcus_sobrinus
s287	k__Bacteria	p__Firmicutes	c__Bacilli	o__Lactobacillales	f__Streptococcaceae	g__Streptococcus	s__Streptococcus_sp_BS35b
s288	k__Bacteria	p__Firmicutes	c__Bacilli	o__Lactobacillales	f__Streptococcaceae	g__Streptococcus	s__Streptococcus_sp_GMD5S
s289	k__Bacteria	p__Firmicutes	c__Bacilli	o__Lactobacillales	f__Streptococcaceae	g__Streptococcus	s__Streptococcus_thermophilus
s290	k__Bacteria	p__Firmicutes	c__Bacilli	o__Lactobacillales	f__Streptococcaceae	g__Streptococcus	s__Streptococcus_tigurinus
s291	k__Bacteria	p__Firmicutes	c__Bacilli	o__Lactobacillales	f__Streptococcaceae	g__Streptococcus	s__Streptococcus_vestibularis
s292	k__Bacteria	p__Firmicutes	c__Clostridia	o__Clostridiales	f__Clostridiaceae	g__Butyricicoccus	s__Butyricicoccus_pullicaecorum
s293	k__Bacteria	p__Firmicutes	c__Clostridia	o__Clostridiales	f__Clostridiaceae	g__Clostridiaceae_noname	s__Clostridiaceae_bacterium_JC118
s294	k__Bacteria	p__Firmicutes	c__Clostridia	o__Clostridiales	f__Clostridiaceae	g__Clostridium	s__Clostridium_asparagiforme
s295	k__Bacteria	p__Firmicutes	c__Clostridia	o__Clostridiales	f__Clostridiaceae	g__Clostridium	s__Clostridium_bolteae
s296	k__Bacteria	p__Firmicutes	c__Clostridia	o__Clostridiales	f__Clostridiaceae	g__Clostridium	s__Clostridium_butyricum
s297	k__Bacteria	p__Firmicutes	c__Clostridia	o__Clostridiales	f__Clostridiaceae	g__Clostridium	s__Clostridium_celatum
s298	k__Bacteria	p__Firmicutes	c__Clostridia	o__Clostridiales	f__Clostridiaceae	g__Clostridium	s__Clostridium_citroniae
s299	k__Bacteria	p__Firmicutes	c__Clostridia	o__Clostridiales	f__Clostridiaceae	g__Clostridium	s__Clostridium_clostridioforme
s300	k__Bacteria	p__Firmicutes	c__Clostridia	o__Clostridiales	f__Clostridiaceae	g__Clostridium	s__Clostridium_hathewayi
s301	k__Bacteria	p__Firmicutes	c__Clostridia	o__Clostridiales	f__Clostridiaceae	g__Clostridium	s__Clostridium_hylemonae
s302	k__Bacteria	p__Firmicutes	c__Clostridia	o__Clostridiales	f__Clostridiaceae	g__Clostridium	s__Clostridium_leptum
s303	k__Bacteria	p__Firmicutes	c__Clostridia	o__Clostridiales	f__Clostridiaceae	g__Clostridium	s__Clostridium_methylpentosum
s304	k__Bacteria	p__Firmicutes	c__Clostridia	o__Clostridiales	f__Clostridiaceae	g__Clostridium	s__Clostridium_nexile
s305	k__Bacteria	p__Firmicutes	c__Clostridia	o__Clostridiales	f__Clostridiaceae	g__Clostridium	s__Clostridium_perfringens
s306	k__Bacteria	p__Firmicutes	c__Clostridia	o__Clostridiales	f__Clostridiaceae	g__Clostridium	s__Clostridium_scindens
s307	k__Bacteria	p__Firmicutes	c__Clostridia	o__Clostridiales	f__Clostridiaceae	g__Clostridium	s__Clostridium_sp_7_2_43FAA
s308	k__Bacteria	p__Firmicutes	c__Clostridia	o__Clostridiales	f__Clostridiaceae	g__Clostridium	s__Clostridium_sp_ATCC_BAA_442
s309	k__Bacteria	p__Firmicutes	c__Clostridia	o__Clostridiales	f__Clostridiaceae	g__Clostridium	s__Clostridium_sp_D5
s310	k__Bacteria	p__Firmicutes	c__Clostridia	o__Clostridiales	f__Clostridiaceae	g__Clostridium	s__Clostridium_sp_HGF2
s311	k__Bacteria	p__Firmicutes	c__Clostridia	o__Clostridiales	f__Clostridiaceae	g__Clostridium	s__Clostridium_sp_KLE_1755
s312	k__Bacteria	p__Firmicutes	c__Clostridia	o__Clostridiales	f__Clostridiaceae	g__Clostridium	s__Clostridium_sp_L2_50
s313	k__Bacteria	p__Firmicutes	c__Clostridia	o__Clostridiales	f__Clostridiaceae	g__Clostridium	s__Clostridium_sp_SY8519
s314	k__Bacteria	p__Firmicutes	c__Clostridia	o__Clostridiales	f__Clostridiaceae	g__Clostridium	s__Clostridium_symbiosum
s315	k__Bacteria	p__Firmicutes	c__Clostridia	o__Clostridiales	f__Clostridiales_Family_XIII_Incertae_Sedis	g__Clostridiales_Family_XIII_Incertae_Sedis_noname	s__Eubacterium_infirmum
s316	k__Bacteria	p__Firmicutes	c__Clostridia	o__Clostridiales	f__Clostridiales_Family_XI_Incertae_Sedis	g__Anaerococcus	s__Anaerococcus_lactolyticus
s317	k__Bacteria	p__Firmicutes	c__Clostridia	o__Clostridiales	f__Clostridiales_Family_XI_Incertae_Sedis	g__Anaerococcus	s__Anaerococcus_prevotii
s318	k__Bacteria	p__Firmicutes	c__Clostridia	o__Clostridiales	f__Clostridiales_Family_XI_Incertae_Sedis	g__Anaerococcus	s__Anaerococcus_vaginalis
s319	k__Bacteria	p__Firmicutes	c__Clostridia	o__Clostridiales	f__Clostridiales_Family_XI_Incertae_Sedis	g__Clostridiales_Family_XI_Incertae_Sedis_noname	s__Clostridiales_bacterium_BV3C26
s320	k__Bacteria	p__Firmicutes	c__Clostridia	o__Clostridiales	f__Clostridiales_Family_XI_Incertae_Sedis	g__Finegoldia	s__Finegoldia_magna
s321	k__Bacteria	p__Firmicutes	c__Clostridia	o__Clostridiales	f__Clostridiales_Family_XI_Incertae_Sedis	g__Parvimonas	s__Parvimonas_micra
s322	k__Bacteria	p__Firmicutes	c__Clostridia	o__Clostridiales	f__Clostridiales_Family_XI_Incertae_Sedis	g__Parvimonas	s__Parvimonas_unclassified
s323	k__Bacteria	p__Firmicutes	c__Clostridia	o__Clostridiales	f__Clostridiales_Family_XI_Incertae_Sedis	g__Peptoniphilus	s__Peptoniphilus_harei
s324	k__Bacteria	p__Firmicutes	c__Clostridia	o__Clostridiales	f__Clostridiales_Family_XI_Incertae_Sedis	g__Peptoniphilus	s__Peptoniphilus_lacrimalis
s325	k__Bacteria	p__Firmicutes	c__Clostridia	o__Clostridiales	f__Clostridiales_noname	g__Clostridiales_noname	s__Bacteroides_pectinophilus
s326	k__Bacteria	p__Firmicutes	c__Clostridia	o__Clostridiales	f__Clostridiales_noname	g__Clostridiales_noname	s__Clostridiales_bacterium_1_7_47FAA
s327	k__Bacteria	p__Firmicutes	c__Clostridia	o__Clostridiales	f__Clostridiales_noname	g__Flavonifractor	s__Flavonifractor_plautii
s328	k__Bacteria	p__Firmicutes	c__Clostridia	o__Clostridiales	f__Clostridiales_noname	g__Pseudoflavonifractor	s__Pseudoflavonifractor_capillosus
s329	k__Bacteria	p__Firmicutes	c__Clostridia	o__Clostridiales	f__Eubacteriaceae	g__Anaerofustis	s__Anaerofustis_stercorihominis
s330	k__Bacteria	p__Firmicutes	c__Clostridia	o__Clostridiales	f__Eubacteriaceae	g__Eubacterium	s__Eubacterium_brachy
s331	k__Bacteria	p__Firmicutes	c__Clostridia	o__Clostridiales	f__Eubacteriaceae	g__Eubacterium	s__Eubacterium_eligens
s332	k__Bacteria	p__Firmicutes	c__Clostridia	o__Clostridiales	f__Eubacteriaceae	g__Eubacterium	s__Eubacterium_hallii
s333	k__Bacteria	p__Firmicutes	c__Clostridia	o__Clostridiales	f__Eubacteriaceae	g__Eubacterium	s__Eubacterium_limosum
s334	k__Bacteria	p__Firmicutes	c__Clostridia	o__Clostridiales	f__Eubacteriaceae	g__Eubacterium	s__Eubacterium_ramulus
s335	k__Bacteria	p__Firmicutes	c__Clostridia	o__Clostridiales	f__Eubacteriaceae	g__Eubacterium	s__Eubacterium_rectale
s336	k__Bacteria	p__Firmicutes	c__Clostridia	o__Clostridiales	f__Eubacteriaceae	g__Eubacterium	s__Eubacterium_saphenum
s337	k__Bacteria	p__Firmicutes	c__Clostridia	o__Clostridiales	f__Eubacteriaceae	g__Eubacterium	s__Eubacterium_siraeum
s338	k__Bacteria	p__Firmicutes	c__Clostridia	o__Clostridiales	f__Eubacteriaceae	g__Eubacterium	s__Eubacterium_sp_3_1_31
s339	k__Bacteria	p__Firmicutes	c__Clostridia	o__Clostridiales	f__Eubacteriaceae	g__Eubacterium	s__Eubacterium_ventriosum
s340	k__Bacteria	p__Firmicutes	c__Clostridia	o__Clostridiales	f__Eubacteriaceae	g__Pseudoramibacter	s__Pseudoramibacter_alactolyticus
s341	k__Bacteria	p__Firmicutes	c__Clostridia	o__Clostridiales	f__Lachnospiraceae	g__Anaerostipes	s__Anaerostipes_caccae
s342	k__Bacteria	p__Firmicutes	c__Clostridia	o__Clostridiales	f__Lachnospiraceae	g__Anaerostipes	s__Anaerostipes_hadrus
s343	k__Bacteria	p__Firmicutes	c__Clostridia	o__Clostridiales	f__Lachnospiraceae	g__Anaerostipes	s__Anaerostipes_sp_3_2_56FAA
s344	k__Bacteria	p__Firmicutes	c__Clostridia	o__Clostridiales	f__Lachnospiraceae	g__Anaerostipes	s__Anaerostipes_unclassified
s345	k__Bacteria	p__Firmicutes	c__Clostridia	o__Clostridiales	f__Lachnospiraceae	g__Blautia	s__Blautia_hansenii
s346	k__Bacteria	p__Firmicutes	c__Clostridia	o__Clostridiales	f__Lachnospiraceae	g__Blautia	s__Blautia_hydrogenotrophica
s347	k__Bacteria	p__Firmicutes	c__Clostridia	o__Clostridiales	f__Lachnospiraceae	g__Blautia	s__Blautia_producta
s348	k__Bacteria	p__Firmicutes	c__Clostridia	o__Clostridiales	f__Lachnospiraceae	g__Blautia	s__Ruminococcus_gnavus
s349	k__Bacteria	p__Firmicutes	c__Clostridia	o__Clostridiales	f__Lachnospiraceae	g__Blautia	s__Ruminococcus_obeum
s350	k__Bacteria	p__Firmicutes	c__Clostridia	o__Clostridiales	f__Lachnospiraceae	g__Blautia	s__Ruminococcus_torques
s351	k__Bacteria	p__Firmicutes	c__Clostridia	o__Clostridiales	f__Lachnospiraceae	g__Butyrivibrio	s__Butyrivibrio_crossotus
s352	k__Bacteria	p__Firmicutes	c__Clostridia	o__Clostridiales	f__Lachnospiraceae	g__Butyrivibrio	s__Butyrivibrio_unclassified
s353	k__Bacteria	p__Firmicutes	c__Clostridia	o__Clostridiales	f__Lachnospiraceae	g__Cellulosilyticum	s__Cellulosilyticum_lentocellum
s354	k__Bacteria	p__Firmicutes	c__Clostridia	o__Clostridiales	f__Lachnospiraceae	g__Coprococcus	s__Coprococcus_catus
s355	k__Bacteria	p__Firmicutes	c__Clostridia	o__Clostridiales	f__Lachnospiraceae	g__Coprococcus	s__Coprococcus_comes
s356	k__Bacteria	p__Firmicutes	c__Clostridia	o__Clostridiales	f__Lachnospiraceae	g__Coprococcus	s__Coprococcus_eutactus
s357	k__Bacteria	p__Firmicutes	c__Clostridia	o__Clostridiales	f__Lachnospiraceae	g__Coprococcus	s__Coprococcus_sp_ART55_1
s358	k__Bacteria	p__Firmicutes	c__Clostridia	o__Clostridiales	f__Lachnospiraceae	g__Dorea	s__Dorea_formicigenerans
s359	k__Bacteria	p__Firmicutes	c__Clostridia	o__Clostridiales	f__Lachnospiraceae	g__Dorea	s__Dorea_longicatena
s360	k__Bacteria	p__Firmicutes	c__Clostridia	o__Clostridiales	f__Lachnospiraceae	g__Dorea	s__Dorea_unclassified
s361	k__Bacteria	p__Firmicutes	c__Clostridia	o__Clostridiales	f__Lachnospiraceae	g__Lachnospiraceae_noname	s__Lachnospiraceae_bacterium_1_1_57FAA
s362	k__Bacteria	p__Firmicutes	c__Clostridia	o__Clostridiales	f__Lachnospiraceae	g__Lachnospiraceae_noname	s__Lachnospiraceae_bacterium_1_4_56FAA
s363	k__Bacteria	p__Firmicutes	c__Clostridia	o__Clostridiales	f__Lachnospiraceae	g__Lachnospiraceae_noname	s__Lachnospiraceae_bacterium_2_1_46FAA
s364	k__Bacteria	p__Firmicutes	c__Clostridia	o__Clostridiales	f__Lachnospiraceae	g__Lachnospiraceae_noname	s__Lachnospiraceae_bacterium_2_1_58FAA
s365	k__Bacteria	p__Firmicutes	c__Clostridia	o__Clostridiales	f__Lachnospiraceae	g__Lachnospiraceae_noname	s__Lachnospiraceae_bacterium_3_1_46FAA
s366	k__Bacteria	p__Firmicutes	c__Clostridia	o__Clostridiales	f__Lachnospiraceae	g__Lachnospiraceae_noname	s__Lachnospiraceae_bacterium_3_1_57FAA_CT1
s367	k__Bacteria	p__Firmicutes	c__Clostridia	o__Clostridiales	f__Lachnospiraceae	g__Lachnospiraceae_noname	s__Lachnospiraceae_bacterium_4_1_37FAA
s368	k__Bacteria	p__Firmicutes	c__Clostridia	o__Clostridiales	f__Lachnospiraceae	g__Lachnospiraceae_noname	s__Lachnospiraceae_bacterium_5_1_57FAA
s369	k__Bacteria	p__Firmicutes	c__Clostridia	o__Clostridiales	f__Lachnospiraceae	g__Lachnospiraceae_noname	s__Lachnospiraceae_bacterium_5_1_63FAA
s370	k__Bacteria	p__Firmicutes	c__Clostridia	o__Clostridiales	f__Lachnospiraceae	g__Lachnospiraceae_noname	s__Lachnospiraceae_bacterium_6_1_63FAA
s371	k__Bacteria	p__Firmicutes	c__Clostridia	o__Clostridiales	f__Lachnospiraceae	g__Lachnospiraceae_noname	s__Lachnospiraceae_bacterium_7_1_58FAA
s372	k__Bacteria	p__Firmicutes	c__Clostridia	o__Clostridiales	f__Lachnospiraceae	g__Lachnospiraceae_noname	s__Lachnospiraceae_bacterium_8_1_57FAA
s373	k__Bacteria	p__Firmicutes	c__Clostridia	o__Clostridiales	f__Lachnospiraceae	g__Lachnospiraceae_noname	s__Lachnospiraceae_bacterium_9_1_43BFAA
s374	k__Bacteria	p__Firmicutes	c__Clostridia	o__Clostridiales	f__Lachnospiraceae	g__Lachnospiraceae_noname	s__Lachnospiraceae_bacterium_ICM7
s375	k__Bacteria	p__Firmicutes	c__Clostridia	o__Clostridiales	f__Lachnospiraceae	g__Marvinbryantia	s__Marvinbryantia_formatexigens
s376	k__Bacteria	p__Firmicutes	c__Clostridia	o__Clostridiales	f__Lachnospiraceae	g__Oribacterium	s__Oribacterium_sinus
s377	k__Bacteria	p__Firmicutes	c__Clostridia	o__Clostridiales	f__Lachnospiraceae	g__Oribacterium	s__Oribacterium_sp_oral_taxon_078
s378	k__Bacteria	p__Firmicutes	c__Clostridia	o__Clostridiales	f__Lachnospiraceae	g__Roseburia	s__Roseburia_hominis
s379	k__Bacteria	p__Firmicutes	c__Clostridia	o__Clostridiales	f__Lachnospiraceae	g__Roseburia	s__Roseburia_intestinalis
s380	k__Bacteria	p__Firmicutes	c__Clostridia	o__Clostridiales	f__Lachnospiraceae	g__Roseburia	s__Roseburia_inulinivorans
s381	k__Bacteria	p__Firmicutes	c__Clostridia	o__Clostridiales	f__Lachnospiraceae	g__Roseburia	s__Roseburia_unclassified
s382	k__Bacteria	p__Firmicutes	c__Clostridia	o__Clostridiales	f__Lachnospiraceae	g__Shuttleworthia	s__Shuttleworthia_satelles
s383	k__Bacteria	p__Firmicutes	c__Clostridia	o__Clostridiales	f__Lachnospiraceae	g__Stomatobaculum	s__Stomatobaculum_longum
s384	k__Bacteria	p__Firmicutes	c__Clostridia	o__Clostridiales	f__Oscillospiraceae	g__Oscillibacter	s__Oscillibacter_unclassified
s385	k__Bacteria	p__Firmicutes	c__Clostridia	o__Clostridiales	f__Peptostreptococcaceae	g__Filifactor	s__Filifactor_alocis
s386	k__Bacteria	p__Firmicutes	c__Clostridia	o__Clostridiales	f__Peptostreptococcaceae	g__Peptostreptococcaceae_noname	s__Clostridium_bartlettii
s387	k__Bacteria	p__Firmicutes	c__Clostridia	o__Clostridiales	f__Peptostreptococcaceae	g__Peptostreptococcaceae_noname	s__Clostridium_bifermentans
s388	k__Bacteria	p__Firmicutes	c__Clostridia	o__Clostridiales	f__Peptostreptococcaceae	g__Peptostreptococcaceae_noname	s__Clostridium_difficile
s389	k__Bacteria	p__Firmicutes	c__Clostridia	o__Clostridiales	f__Peptostreptococcaceae	g__Peptostreptococcaceae_noname	s__Clostridium_hiranonis
s390	k__Bacteria	p__Firmicutes	c__Clostridia	o__Clostridiales	f__Peptostreptococcaceae	g__Peptostreptococcaceae_noname	s__Clostridium_sordellii
s391	k__Bacteria	p__Firmicutes	c__Clostridia	o__Clostridiales	f__Peptostreptococcaceae	g__Peptostreptococcaceae_noname	s__Peptostreptococcaceae_noname_unclassified
s392	k__Bacteria	p__Firmicutes	c__Clostridia	o__Clostridiales	f__Peptostreptococcaceae	g__Peptostreptococcus	s__Peptostreptococcus_anaerobius
s393	k__Bacteria	p__Firmicutes	c__Clostridia	o__Clostridiales	f__Peptostreptococcaceae	g__Peptostreptococcus	s__Peptostreptococcus_stomatis
s394	k__Bacteria	p__Firmicutes	c__Clostridia	o__Clostridiales	f__Peptostreptococcaceae	g__Peptostreptococcus	s__Peptostreptococcus_unclassified
s395	k__Bacteria	p__Firmicutes	c__Clostridia	o__Clostridiales	f__Ruminococcaceae	g__Anaerotruncus	s__Anaerotruncus_colihominis
s396	k__Bacteria	p__Firmicutes	c__Clostridia	o__Clostridiales	f__Ruminococcaceae	g__Anaerotruncus	s__Anaerotruncus_unclassified
s397	k__Bacteria	p__Firmicutes	c__Clostridia	o__Clostridiales	f__Ruminococcaceae	g__Faecalibacterium	s__Faecalibacterium_prausnitzii
s398	k__Bacteria	p__Firmicutes	c__Clostridia	o__Clostridiales	f__Ruminococcaceae	g__Ruminococcaceae_noname	s__Ruminococcaceae_bacterium_D16
s399	k__Bacteria	p__Firmicutes	c__Clostridia	o__Clostridiales	f__Ruminococcaceae	g__Ruminococcus	s__Ruminococcus_albus
s400	k__Bacteria	p__Firmicutes	c__Clostridia	o__Clostridiales	f__Ruminococcaceae	g__Ruminococcus	s__Ruminococcus_bromii
s401	k__Bacteria	p__Firmicutes	c__Clostridia	o__Clostridiales	f__Ruminococcaceae	g__Ruminococcus	s__Ruminococcus_callidus
s402	k__Bacteria	p__Firmicutes	c__Clostridia	o__Clostridiales	f__Ruminococcaceae	g__Ruminococcus	s__Ruminococcus_champanellensis
s403	k__Bacteria	p__Firmicutes	c__Clostridia	o__Clostridiales	f__Ruminococcaceae	g__Ruminococcus	s__Ruminococcus_flavefaciens
s404	k__Bacteria	p__Firmicutes	c__Clostridia	o__Clostridiales	f__Ruminococcaceae	g__Ruminococcus	s__Ruminococcus_lactaris
s405	k__Bacteria	p__Firmicutes	c__Clostridia	o__Clostridiales	f__Ruminococcaceae	g__Ruminococcus	s__Ruminococcus_sp_5_1_39BFAA
s406	k__Bacteria	p__Firmicutes	c__Clostridia	o__Clostridiales	f__Ruminococcaceae	g__Ruminococcus	s__Ruminococcus_sp_JC304
s407	k__Bacteria	p__Firmicutes	c__Clostridia	o__Clostridiales	f__Ruminococcaceae	g__Subdoligranulum	s__Subdoligranulum_sp_4_3_54A2FAA
s408	k__Bacteria	p__Firmicutes	c__Clostridia	o__Clostridiales	f__Ruminococcaceae	g__Subdoligranulum	s__Subdoligranulum_unclassified
s409	k__Bacteria	p__Firmicutes	c__Clostridia	o__Clostridiales	f__Ruminococcaceae	g__Subdoligranulum	s__Subdoligranulum_variabile
s410	k__Bacteria	p__Firmicutes	c__Erysipelotrichia	o__Erysipelotrichales	f__Erysipelotrichaceae	g__Bulleidia	s__Bulleidia_extructa
s411	k__Bacteria	p__Firmicutes	c__Erysipelotrichia	o__Erysipelotrichales	f__Erysipelotrichaceae	g__Catenibacterium	s__Catenibacterium_mitsuokai
s412	k__Bacteria	p__Firmicutes	c__Erysipelotrichia	o__Erysipelotrichales	f__Erysipelotrichaceae	g__Coprobacillus	s__Coprobacillus_sp_29_1
s413	k__Bacteria	p__Firmicutes	c__Erysipelotrichia	o__Erysipelotrichales	f__Erysipelotrichaceae	g__Coprobacillus	s__Coprobacillus_unclassified
s414	k__Bacteria	p__Firmicutes	c__Erysipelotrichia	o__Erysipelotrichales	f__Erysipelotrichaceae	g__Eggerthia	s__Eggerthia_catenaformis
s415	k__Bacteria	p__Firmicutes	c__Erysipelotrichia	o__Erysipelotrichales	f__Erysipelotrichaceae	g__Erysipelotrichaceae_noname	s__Clostridium_innocuum
s416	k__Bacteria	p__Firmicutes	c__Erysipelotrichia	o__Erysipelotrichales	f__Erysipelotrichaceae	g__Erysipelotrichaceae_noname	s__Clostridium_ramosum
s417	k__Bacteria	p__Firmicutes	c__Erysipelotrichia	o__Erysipelotrichales	f__Erysipelotrichaceae	g__Erysipelotrichaceae_noname	s__Clostridium_spiroforme
s418	k__Bacteria	p__Firmicutes	c__Erysipelotrichia	o__Erysipelotrichales	f__Erysipelotrichaceae	g__Erysipelotrichaceae_noname	s__Erysipelotrichaceae_bacterium_21_3
s419	k__Bacteria	p__Firmicutes	c__Erysipelotrichia	o__Erysipelotrichales	f__Erysipelotrichaceae	g__Erysipelotrichaceae_noname	s__Erysipelotrichaceae_bacterium_2_2_44A
s420	k__Bacteria	p__Firmicutes	c__Erysipelotrichia	o__Erysipelotrichales	f__Erysipelotrichaceae	g__Erysipelotrichaceae_noname	s__Erysipelotrichaceae_bacterium_3_1_53
s421	k__Bacteria	p__Firmicutes	c__Erysipelotrichia	o__Erysipelotrichales	f__Erysipelotrichaceae	g__Erysipelotrichaceae_noname	s__Erysipelotrichaceae_bacterium_5_2_54FAA
s422	k__Bacteria	p__Firmicutes	c__Erysipelotrichia	o__Erysipelotrichales	f__Erysipelotrichaceae	g__Erysipelotrichaceae_noname	s__Erysipelotrichaceae_bacterium_6_1_45
s423	k__Bacteria	p__Firmicutes	c__Erysipelotrichia	o__Erysipelotrichales	f__Erysipelotrichaceae	g__Erysipelotrichaceae_noname	s__Eubacterium_biforme
s424	k__Bacteria	p__Firmicutes	c__Erysipelotrichia	o__Erysipelotrichales	f__Erysipelotrichaceae	g__Erysipelotrichaceae_noname	s__Eubacterium_cylindroides
s425	k__Bacteria	p__Firmicutes	c__Erysipelotrichia	o__Erysipelotrichales	f__Erysipelotrichaceae	g__Erysipelotrichaceae_noname	s__Eubacterium_dolichum
s426	k__Bacteria	p__Firmicutes	c__Erysipelotrichia	o__Erysipelotrichales	f__Erysipelotrichaceae	g__Holdemania	s__Holdemania_filiformis
s427	k__Bacteria	p__Firmicutes	c__Erysipelotrichia	o__Erysipelotrichales	f__Erysipelotrichaceae	g__Holdemania	s__Holdemania_sp_AP2
s428	k__Bacteria	p__Firmicutes	c__Erysipelotrichia	o__Erysipelotrichales	f__Erysipelotrichaceae	g__Holdemania	s__Holdemania_unclassified
s429	k__Bacteria	p__Firmicutes	c__Erysipelotrichia	o__Erysipelotrichales	f__Erysipelotrichaceae	g__Solobacterium	s__Solobacterium_moorei
s430	k__Bacteria	p__Firmicutes	c__Erysipelotrichia	o__Erysipelotrichales	f__Erysipelotrichaceae	g__Turicibacter	s__Turicibacter_sanguinis
s431	k__Bacteria	p__Firmicutes	c__Erysipelotrichia	o__Erysipelotrichales	f__Erysipelotrichaceae	g__Turicibacter	s__Turicibacter_unclassified
s432	k__Bacteria	p__Firmicutes	c__Negativicutes	o__Selenomonadales	f__Acidaminococcaceae	g__Acidaminococcus	s__Acidaminococcus_fermentans
s433	k__Bacteria	p__Firmicutes	c__Negativicutes	o__Selenomonadales	f__Acidaminococcaceae	g__Acidaminococcus	s__Acidaminococcus_intestini
s434	k__Bacteria	p__Firmicutes	c__Negativicutes	o__Selenomonadales	f__Acidaminococcaceae	g__Acidaminococcus	s__Acidaminococcus_sp_BV3L6
s435	k__Bacteria	p__Firmicutes	c__Negativicutes	o__Selenomonadales	f__Acidaminococcaceae	g__Acidaminococcus	s__Acidaminococcus_sp_D21
s436	k__Bacteria	p__Firmicutes	c__Negativicutes	o__Selenomonadales	f__Acidaminococcaceae	g__Acidaminococcus	s__Acidaminococcus_unclassified
s437	k__Bacteria	p__Firmicutes	c__Negativicutes	o__Selenomonadales	f__Acidaminococcaceae	g__Phascolarctobacterium	s__Phascolarctobacterium_succinatutens
s438	k__Bacteria	p__Firmicutes	c__Negativicutes	o__Selenomonadales	f__Veillonellaceae	g__Anaeroglobus	s__Anaeroglobus_geminatus
s439	k__Bacteria	p__Firmicutes	c__Negativicutes	o__Selenomonadales	f__Veillonellaceae	g__Dialister	s__Dialister_invisus
s440	k__Bacteria	p__Firmicutes	c__Negativicutes	o__Selenomonadales	f__Veillonellaceae	g__Dialister	s__Dialister_succinatiphilus
s441	k__Bacteria	p__Firmicutes	c__Negativicutes	o__Selenomonadales	f__Veillonellaceae	g__Megamonas	s__Megamonas_funiformis
s442	k__Bacteria	p__Firmicutes	c__Negativicutes	o__Selenomonadales	f__Veillonellaceae	g__Megamonas	s__Megamonas_hypermegale
s443	k__Bacteria	p__Firmicutes	c__Negativicutes	o__Selenomonadales	f__Veillonellaceae	g__Megamonas	s__Megamonas_rupellensis
s444	k__Bacteria	p__Firmicutes	c__Negativicutes	o__Selenomonadales	f__Veillonellaceae	g__Megamonas	s__Megamonas_unclassified
s445	k__Bacteria	p__Firmicutes	c__Negativicutes	o__Selenomonadales	f__Veillonellaceae	g__Megasphaera	s__Megasphaera_elsdenii
s446	k__Bacteria	p__Firmicutes	c__Negativicutes	o__Selenomonadales	f__Veillonellaceae	g__Megasphaera	s__Megasphaera_micronuciformis
s447	k__Bacteria	p__Firmicutes	c__Negativicutes	o__Selenomonadales	f__Veillonellaceae	g__Megasphaera	s__Megasphaera_unclassified
s448	k__Bacteria	p__Firmicutes	c__Negativicutes	o__Selenomonadales	f__Veillonellaceae	g__Mitsuokella	s__Mitsuokella_multacida
s449	k__Bacteria	p__Firmicutes	c__Negativicutes	o__Selenomonadales	f__Veillonellaceae	g__Mitsuokella	s__Mitsuokella_unclassified
s450	k__Bacteria	p__Firmicutes	c__Negativicutes	o__Selenomonadales	f__Veillonellaceae	g__Selenomonas	s__Selenomonas_artemidis
s451	k__Bacteria	p__Firmicutes	c__Negativicutes	o__Selenomonadales	f__Veillonellaceae	g__Selenomonas	s__Selenomonas_bovis
s452	k__Bacteria	p__Firmicutes	c__Negativicutes	o__Selenomonadales	f__Veillonellaceae	g__Selenomonas	s__Selenomonas_flueggei
s453	k__Bacteria	p__Firmicutes	c__Negativicutes	o__Selenomonadales	f__Veillonellaceae	g__Selenomonas	s__Selenomonas_noxia
s454	k__Bacteria	p__Firmicutes	c__Negativicutes	o__Selenomonadales	f__Veillonellaceae	g__Selenomonas	s__Selenomonas_sputigena
s455	k__Bacteria	p__Firmicutes	c__Negativicutes	o__Selenomonadales	f__Veillonellaceae	g__Veillonella	s__Veillonella_atypica
s456	k__Bacteria	p__Firmicutes	c__Negativicutes	o__Selenomonadales	f__Veillonellaceae	g__Veillonella	s__Veillonella_dispar
s457	k__Bacteria	p__Firmicutes	c__Negativicutes	o__Selenomonadales	f__Veillonellaceae	g__Veillonella	s__Veillonella_parvula
s458	k__Bacteria	p__Firmicutes	c__Negativicutes	o__Selenomonadales	f__Veillonellaceae	g__Veillonella	s__Veillonella_ratti
s459	k__Bacteria	p__Firmicutes	c__Negativicutes	o__Selenomonadales	f__Veillonellaceae	g__Veillonella	s__Veillonella_sp_6_1_27
s460	k__Bacteria	p__Firmicutes	c__Negativicutes	o__Selenomonadales	f__Veillonellaceae	g__Veillonella	s__Veillonella_unclassified
s461	k__Bacteria	p__Fusobacteria	c__Fusobacteriia	o__Fusobacteriales	f__Fusobacteriaceae	g__Cetobacterium	s__Cetobacterium_somerae
s462	k__Bacteria	p__Fusobacteria	c__Fusobacteriia	o__Fusobacteriales	f__Fusobacteriaceae	g__Fusobacterium	s__Fusobacterium_gonidiaformans
s463	k__Bacteria	p__Fusobacteria	c__Fusobacteriia	o__Fusobacteriales	f__Fusobacteriaceae	g__Fusobacterium	s__Fusobacterium_mortiferum
s464	k__Bacteria	p__Fusobacteria	c__Fusobacteriia	o__Fusobacteriales	f__Fusobacteriaceae	g__Fusobacterium	s__Fusobacterium_necrophorum
s465	k__Bacteria	p__Fusobacteria	c__Fusobacteriia	o__Fusobacteriales	f__Fusobacteriaceae	g__Fusobacterium	s__Fusobacterium_nucleatum
s466	k__Bacteria	p__Fusobacteria	c__Fusobacteriia	o__Fusobacteriales	f__Fusobacteriaceae	g__Fusobacterium	s__Fusobacterium_periodonticum
s467	k__Bacteria	p__Fusobacteria	c__Fusobacteriia	o__Fusobacteriales	f__Fusobacteriaceae	g__Fusobacterium	s__Fusobacterium_ulcerans
s468	k__Bacteria	p__Fusobacteria	c__Fusobacteriia	o__Fusobacteriales	f__Fusobacteriaceae	g__Fusobacterium	s__Fusobacterium_varium
s469	k__Bacteria	p__Fusobacteria	c__Fusobacteriia	o__Fusobacteriales	f__Leptotrichiaceae	g__Leptotrichia	s__Leptotrichia_unclassified
s470	k__Bacteria	p__Fusobacteria	c__Fusobacteriia	o__Fusobacteriales	f__Leptotrichiaceae	g__Leptotrichia	s__Leptotrichia_wadei
s471	k__Bacteria	p__Proteobacteria	c__Alphaproteobacteria	o__Caulobacterales	f__Caulobacteraceae	g__Brevundimonas	s__Brevundimonas_diminuta
s472	k__Bacteria	p__Proteobacteria	c__Alphaproteobacteria	o__Caulobacterales	f__Caulobacteraceae	g__Brevundimonas	s__Brevundimonas_unclassified
s473	k__Bacteria	p__Proteobacteria	c__Alphaproteobacteria	o__Caulobacterales	f__Caulobacteraceae	g__Caulobacter	s__Caulobacter_unclassified
s474	k__Bacteria	p__Proteobacteria	c__Alphaproteobacteria	o__Caulobacterales	f__Caulobacteraceae	g__Caulobacter	s__Caulobacter_vibrioides
s475	k__Bacteria	p__Proteobacteria	c__Alphaproteobacteria	o__Rhizobiales	f__Brucellaceae	g__Brucella	s__Brucella_ovis
s476	k__Bacteria	p__Proteobacteria	c__Alphaproteobacteria	o__Rhizobiales	f__Brucellaceae	g__Brucella	s__Brucella_pinnipedialis
s477	k__Bacteria	p__Proteobacteria	c__Alphaproteobacteria	o__Rhizobiales	f__Brucellaceae	g__Ochrobactrum	s__Ochrobactrum_anthropi
s478	k__Bacteria	p__Proteobacteria	c__Alphaproteobacteria	o__Rhizobiales	f__Brucellaceae	g__Ochrobactrum	s__Ochrobactrum_unclassified
s479	k__Bacteria	p__Proteobacteria	c__Alphaproteobacteria	o__Rhizobiales	f__Hyphomicrobiaceae	g__Hyphomicrobium	s__Hyphomicrobium_unclassified
s480	k__Bacteria	p__Proteobacteria	c__Alphaproteobacteria	o__Rhizobiales	f__Phyllobacteriaceae	g__Mesorhizobium	s__Mesorhizobium_unclassified
s481	k__Bacteria	p__Proteobacteria	c__Alphaproteobacteria	o__Rhizobiales	f__Rhizobiaceae	g__Agrobacterium	s__Agrobacterium_tumefaciens
s482	k__Bacteria	p__Proteobacteria	c__Alphaproteobacteria	o__Rhizobiales	f__Rhizobiaceae	g__Agrobacterium	s__Agrobacterium_unclassified
s483	k__Bacteria	p__Proteobacteria	c__Alphaproteobacteria	o__Rhizobiales	f__Rhizobiaceae	g__Rhizobium	s__Rhizobium_lupini
s484	k__Bacteria	p__Proteobacteria	c__Alphaproteobacteria	o__Rhizobiales	f__Rhizobiaceae	g__Shinella	s__Shinella_zoogloeoides
s485	k__Bacteria	p__Proteobacteria	c__Alphaproteobacteria	o__Rhizobiales	f__Rhizobiaceae	g__Sinorhizobium	s__Sinorhizobium_unclassified
s486	k__Bacteria	p__Proteobacteria	c__Alphaproteobacteria	o__Rhodobacterales	f__Rhodobacteraceae	g__Paracoccus	s__Paracoccus_denitrificans
s487	k__Bacteria	p__Proteobacteria	c__Alphaproteobacteria	o__Rhodobacterales	f__Rhodobacteraceae	g__Paracoccus	s__Paracoccus_unclassified
s488	k__Bacteria	p__Proteobacteria	c__Alphaproteobacteria	o__Rhodospirillales	f__Acetobacteraceae	g__Acetobacter	s__Acetobacter_pasteurianus
s489	k__Bacteria	p__Proteobacteria	c__Alphaproteobacteria	o__Rhodospirillales	f__Acetobacteraceae	g__Roseomonas	s__Roseomonas_unclassified
s490	k__Bacteria	p__Proteobacteria	c__Alphaproteobacteria	o__Rickettsiales	f__Rickettsiaceae	g__Rickettsia	s__Rickettsia_felis
s491	k__Bacteria	p__Proteobacteria	c__Alphaproteobacteria	o__Rickettsiales	f__Rickettsiaceae	g__Rickettsia	s__Rickettsia_unclassified
s492	k__Bacteria	p__Proteobacteria	c__Alphaproteobacteria	o__Sphingomonadales	f__Sphingomonadaceae	g__Sphingobium	s__Sphingobium_unclassified
s493	k__Bacteria	p__Proteobacteria	c__Alphaproteobacteria	o__Sphingomonadales	f__Sphingomonadaceae	g__Sphingopyxis	s__Sphingopyxis_unclassified
s494	k__Bacteria	p__Proteobacteria	c__Betaproteobacteria	o__Burkholderiales	f__Alcaligenaceae	g__Achromobacter	s__Achromobacter_piechaudii
s495	k__Bacteria	p__Proteobacteria	c__Betaproteobacteria	o__Burkholderiales	f__Alcaligenaceae	g__Achromobacter	s__Achromobacter_unclassified
s496	k__Bacteria	p__Proteobacteria	c__Betaproteobacteria	o__Burkholderiales	f__Alcaligenaceae	g__Achromobacter	s__Achromobacter_xylosoxidans
s497	k__Bacteria	p__Proteobacteria	c__Betaproteobacteria	o__Burkholderiales	f__Alcaligenaceae	g__Alcaligenes	s__Alcaligenes_unclassified
s498	k__Bacteria	p__Proteobacteria	c__Betaproteobacteria	o__Burkholderiales	f__Alcaligenaceae	g__Bordetella	s__Bordetella_unclassified
s499	k__Bacteria	p__Proteobacteria	c__Betaproteobacteria	o__Burkholderiales	f__Alcaligenaceae	g__Oligella	s__Oligella_unclassified
s500	k__Bacteria	p__Proteobacteria	c__Betaproteobacteria	o__Burkholderiales	f__Alcaligenaceae	g__Oligella	s__Oligella_ureolytica
s501	k__Bacteria	p__Proteobacteria	c__Betaproteobacteria	o__Burkholderiales	f__Alcaligenaceae	g__Pusillimonas	s__Pusillimonas_unclassified
s502	k__Bacteria	p__Proteobacteria	c__Betaproteobacteria	o__Burkholderiales	f__Burkholderiaceae	g__Burkholderia	s__Burkholderia_unclassified
s503	k__Bacteria	p__Proteobacteria	c__Betaproteobacteria	o__Burkholderiales	f__Burkholderiaceae	g__Lautropia	s__Lautropia_mirabilis
s504	k__Bacteria	p__Proteobacteria	c__Betaproteobacteria	o__Burkholderiales	f__Burkholderiales_noname	g__Burkholderiales_noname	s__Burkholderiales_bacterium_1_1_47
s505	k__Bacteria	p__Proteobacteria	c__Betaproteobacteria	o__Burkholderiales	f__Burkholderiales_noname	g__Methylibium	s__Methylibium_petroleiphilum
s506	k__Bacteria	p__Proteobacteria	c__Betaproteobacteria	o__Burkholderiales	f__Burkholderiales_noname	g__Thiomonas	s__Thiomonas_unclassified
s507	k__Bacteria	p__Proteobacteria	c__Betaproteobacteria	o__Burkholderiales	f__Comamonadaceae	g__Acidovorax	s__Acidovorax_ebreus
s508	k__Bacteria	p__Proteobacteria	c__Betaproteobacteria	o__Burkholderiales	f__Comamonadaceae	g__Alicycliphilus	s__Alicycliphilus_denitrificans
s509	k__Bacteria	p__Proteobacteria	c__Betaproteobacteria	o__Burkholderiales	f__Comamonadaceae	g__Alicycliphilus	s__Alicycliphilus_unclassified
s510	k__Bacteria	p__Proteobacteria	c__Betaproteobacteria	o__Burkholderiales	f__Comamonadaceae	g__Comamonas	s__Comamonas_unclassified
s511	k__Bacteria	p__Proteobacteria	c__Betaproteobacteria	o__Burkholderiales	f__Comamonadaceae	g__Delftia	s__Delftia_acidovorans
s512	k__Bacteria	p__Proteobacteria	c__Betaproteobacteria	o__Burkholderiales	f__Comamonadaceae	g__Delftia	s__Delftia_unclassified
s513	k__Bacteria	p__Proteobacteria	c__Betaproteobacteria	o__Burkholderiales	f__Comamonadaceae	g__Polaromonas	s__Polaromonas_unclassified
s514	k__Bacteria	p__Proteobacteria	c__Betaproteobacteria	o__Burkholderiales	f__Comamonadaceae	g__Variovorax	s__Variovorax_unclassified
s515	k__Bacteria	p__Proteobacteria	c__Betaproteobacteria	o__Burkholderiales	f__Comamonadaceae	g__Verminephrobacter	s__Verminephrobacter_unclassified
s516	k__Bacteria	p__Proteobacteria	c__Betaproteobacteria	o__Burkholderiales	f__Oxalobacteraceae	g__Oxalobacter	s__Oxalobacter_formigenes
s517	k__Bacteria	p__Proteobacteria	c__Betaproteobacteria	o__Burkholderiales	f__Sutterellaceae	g__Parasutterella	s__Parasutterella_excrementihominis
s518	k__Bacteria	p__Proteobacteria	c__Betaproteobacteria	o__Burkholderiales	f__Sutterellaceae	g__Sutterella	s__Sutterella_parvirubra
s519	k__Bacteria	p__Proteobacteria	c__Betaproteobacteria	o__Burkholderiales	f__Sutterellaceae	g__Sutterella	s__Sutterella_wadsworthensis
s520	k__Bacteria	p__Proteobacteria	c__Betaproteobacteria	o__Neisseriales	f__Neisseriaceae	g__Eikenella	s__Eikenella_corrodens
s521	k__Bacteria	p__Proteobacteria	c__Betaproteobacteria	o__Neisseriales	f__Neisseriaceae	g__Kingella	s__Kingella_oralis
s522	k__Bacteria	p__Proteobacteria	c__Betaproteobacteria	o__Neisseriales	f__Neisseriaceae	g__Kingella	s__Kingella_unclassified
s523	k__Bacteria	p__Proteobacteria	c__Betaproteobacteria	o__Neisseriales	f__Neisseriaceae	g__Laribacter	s__Laribacter_hongkongensis
s524	k__Bacteria	p__Proteobacteria	c__Betaproteobacteria	o__Neisseriales	f__Neisseriaceae	g__Neisseria	s__Neisseria_bacilliformis
s525	k__Bacteria	p__Proteobacteria	c__Betaproteobacteria	o__Neisseriales	f__Neisseriaceae	g__Neisseria	s__Neisseria_elongata
s526	k__Bacteria	p__Proteobacteria	c__Betaproteobacteria	o__Neisseriales	f__Neisseriaceae	g__Neisseria	s__Neisseria_flavescens
s527	k__Bacteria	p__Proteobacteria	c__Betaproteobacteria	o__Neisseriales	f__Neisseriaceae	g__Neisseria	s__Neisseria_macacae
s528	k__Bacteria	p__Proteobacteria	c__Betaproteobacteria	o__Neisseriales	f__Neisseriaceae	g__Neisseria	s__Neisseria_meningitidis
s529	k__Bacteria	p__Proteobacteria	c__Betaproteobacteria	o__Neisseriales	f__Neisseriaceae	g__Neisseria	s__Neisseria_sicca
s530	k__Bacteria	p__Proteobacteria	c__Betaproteobacteria	o__Neisseriales	f__Neisseriaceae	g__Neisseria	s__Neisseria_subflava
s531	k__Bacteria	p__Proteobacteria	c__Betaproteobacteria	o__Neisseriales	f__Neisseriaceae	g__Neisseria	s__Neisseria_unclassified
s532	k__Bacteria	p__Proteobacteria	c__Betaproteobacteria	o__Rhodocyclales	f__Rhodocyclaceae	g__Methyloversatilis	s__Methyloversatilis_unclassified
s533	k__Bacteria	p__Proteobacteria	c__Betaproteobacteria	o__Rhodocyclales	f__Rhodocyclaceae	g__Methyloversatilis	s__Methyloversatilis_universalis
s534	k__Bacteria	p__Proteobacteria	c__Betaproteobacteria	o__Rhodocyclales	f__Rhodocyclaceae	g__Thauera	s__Thauera_phenylacetica
s535	k__Bacteria	p__Proteobacteria	c__Deltaproteobacteria	o__Desulfobacterales	f__Desulfobulbaceae	g__Desulfobulbus	s__Desulfobulbus_sp_oral_taxon_041
s536	k__Bacteria	p__Proteobacteria	c__Deltaproteobacteria	o__Desulfovibrionales	f__Desulfovibrionaceae	g__Bilophila	s__Bilophila_sp_4_1_30
s537	k__Bacteria	p__Proteobacteria	c__Deltaproteobacteria	o__Desulfovibrionales	f__Desulfovibrionaceae	g__Bilophila	s__Bilophila_unclassified
s538	k__Bacteria	p__Proteobacteria	c__Deltaproteobacteria	o__Desulfovibrionales	f__Desulfovibrionaceae	g__Bilophila	s__Bilophila_wadsworthia
s539	k__Bacteria	p__Proteobacteria	c__Deltaproteobacteria	o__Desulfovibrionales	f__Desulfovibrionaceae	g__Desulfovibrio	s__Desulfovibrio_desulfuricans
s540	k__Bacteria	p__Proteobacteria	c__Deltaproteobacteria	o__Desulfovibrionales	f__Desulfovibrionaceae	g__Desulfovibrio	s__Desulfovibrio_piger
s541	k__Bacteria	p__Proteobacteria	c__Epsilonproteobacteria	o__Campylobacterales	f__Campylobacteraceae	g__Arcobacter	s__Arcobacter_unclassified
s542	k__Bacteria	p__Proteobacteria	c__Epsilonproteobacteria	o__Campylobacterales	f__Campylobacteraceae	g__Campylobacter	s__Campylobacter_coli
s543	k__Bacteria	p__Proteobacteria	c__Epsilonproteobacteria	o__Campylobacterales	f__Campylobacteraceae	g__Campylobacter	s__Campylobacter_concisus
s544	k__Bacteria	p__Proteobacteria	c__Epsilonproteobacteria	o__Campylobacterales	f__Campylobacteraceae	g__Campylobacter	s__Campylobacter_curvus
s545	k__Bacteria	p__Proteobacteria	c__Epsilonproteobacteria	o__Campylobacterales	f__Campylobacteraceae	g__Campylobacter	s__Campylobacter_gracilis
s546	k__Bacteria	p__Proteobacteria	c__Epsilonproteobacteria	o__Campylobacterales	f__Campylobacteraceae	g__Campylobacter	s__Campylobacter_hominis
s547	k__Bacteria	p__Proteobacteria	c__Epsilonproteobacteria	o__Campylobacterales	f__Campylobacteraceae	g__Campylobacter	s__Campylobacter_jejuni
s548	k__Bacteria	p__Proteobacteria	c__Epsilonproteobacteria	o__Campylobacterales	f__Campylobacteraceae	g__Campylobacter	s__Campylobacter_showae
s549	k__Bacteria	p__Proteobacteria	c__Epsilonproteobacteria	o__Campylobacterales	f__Campylobacteraceae	g__Campylobacter	s__Campylobacter_ureolyticus
s550	k__Bacteria	p__Proteobacteria	c__Gammaproteobacteria	o__Aeromonadales	f__Aeromonadaceae	g__Aeromonas	s__Aeromonas_caviae
s551	k__Bacteria	p__Proteobacteria	c__Gammaproteobacteria	o__Aeromonadales	f__Aeromonadaceae	g__Aeromonas	s__Aeromonas_hydrophila
s552	k__Bacteria	p__Proteobacteria	c__Gammaproteobacteria	o__Aeromonadales	f__Aeromonadaceae	g__Aeromonas	s__Aeromonas_media
s553	k__Bacteria	p__Proteobacteria	c__Gammaproteobacteria	o__Aeromonadales	f__Aeromonadaceae	g__Aeromonas	s__Aeromonas_unclassified
s554	k__Bacteria	p__Proteobacteria	c__Gammaproteobacteria	o__Aeromonadales	f__Aeromonadaceae	g__Aeromonas	s__Aeromonas_veronii
s555	k__Bacteria	p__Proteobacteria	c__Gammaproteobacteria	o__Aeromonadales	f__Succinivibrionaceae	g__Succinatimonas	s__Succinatimonas_hippei
s556	k__Bacteria	p__Proteobacteria	c__Gammaproteobacteria	o__Cardiobacteriales	f__Cardiobacteriaceae	g__Cardiobacterium	s__Cardiobacterium_hominis
s557	k__Bacteria	p__Proteobacteria	c__Gammaproteobacteria	o__Cardiobacteriales	f__Cardiobacteriaceae	g__Cardiobacterium	s__Cardiobacterium_valvarum
s558	k__Bacteria	p__Proteobacteria	c__Gammaproteobacteria	o__Enterobacteriales	f__Enterobacteriaceae	g__Citrobacter	s__Citrobacter_freundii
s559	k__Bacteria	p__Proteobacteria	c__Gammaproteobacteria	o__Enterobacteriales	f__Enterobacteriaceae	g__Citrobacter	s__Citrobacter_koseri
s560	k__Bacteria	p__Proteobacteria	c__Gammaproteobacteria	o__Enterobacteriales	f__Enterobacteriaceae	g__Citrobacter	s__Citrobacter_unclassified
s561	k__Bacteria	p__Proteobacteria	c__Gammaproteobacteria	o__Enterobacteriales	f__Enterobacteriaceae	g__Citrobacter	s__Citrobacter_youngae
s562	k__Bacteria	p__Proteobacteria	c__Gammaproteobacteria	o__Enterobacteriales	f__Enterobacteriaceae	g__Cronobacter	s__Cronobacter_malonaticus
s563	k__Bacteria	p__Proteobacteria	c__Gammaproteobacteria	o__Enterobacteriales	f__Enterobacteriaceae	g__Cronobacter	s__Cronobacter_sakazakii
s564	k__Bacteria	p__Proteobacteria	c__Gammaproteobacteria	o__Enterobacteriales	f__Enterobacteriaceae	g__Cronobacter	s__Cronobacter_turicensis
s565	k__Bacteria	p__Proteobacteria	c__Gammaproteobacteria	o__Enterobacteriales	f__Enterobacteriaceae	g__Cronobacter	s__Cronobacter_unclassified
s566	k__Bacteria	p__Proteobacteria	c__Gammaproteobacteria	o__Enterobacteriales	f__Enterobacteriaceae	g__Enterobacteriaceae_noname	s__Enterobacteriaceae_bacterium_9_2_54FAA
s567	k__Bacteria	p__Proteobacteria	c__Gammaproteobacteria	o__Enterobacteriales	f__Enterobacteriaceae	g__Enterobacter	s__Enterobacter_aerogenes
s568	k__Bacteria	p__Proteobacteria	c__Gammaproteobacteria	o__Enterobacteriales	f__Enterobacteriaceae	g__Enterobacter	s__Enterobacter_asburiae
s569	k__Bacteria	p__Proteobacteria	c__Gammaproteobacteria	o__Enterobacteriales	f__Enterobacteriaceae	g__Enterobacter	s__Enterobacter_cancerogenus
s570	k__Bacteria	p__Proteobacteria	c__Gammaproteobacteria	o__Enterobacteriales	f__Enterobacteriaceae	g__Enterobacter	s__Enterobacter_cloacae
s571	k__Bacteria	p__Proteobacteria	c__Gammaproteobacteria	o__Enterobacteriales	f__Enterobacteriaceae	g__Enterobacter	s__Enterobacter_hormaechei
s572	k__Bacteria	p__Proteobacteria	c__Gammaproteobacteria	o__Enterobacteriales	f__Enterobacteriaceae	g__Enterobacter	s__Enterobacter_mori
s573	k__Bacteria	p__Proteobacteria	c__Gammaproteobacteria	o__Enterobacteriales	f__Enterobacteriaceae	g__Enterobacter	s__Enterobacter_sp_MGH_8
s574	k__Bacteria	p__Proteobacteria	c__Gammaproteobacteria	o__Enterobacteriales	f__Enterobacteriaceae	g__Escherichia	s__Escherichia_albertii
s575	k__Bacteria	p__Proteobacteria	c__Gammaproteobacteria	o__Enterobacteriales	f__Enterobacteriaceae	g__Escherichia	s__Escherichia_coli
s576	k__Bacteria	p__Proteobacteria	c__Gammaproteobacteria	o__Enterobacteriales	f__Enterobacteriaceae	g__Escherichia	s__Escherichia_fergusonii
s577	k__Bacteria	p__Proteobacteria	c__Gammaproteobacteria	o__Enterobacteriales	f__Enterobacteriaceae	g__Escherichia	s__Escherichia_hermannii
s578	k__Bacteria	p__Proteobacteria	c__Gammaproteobacteria	o__Enterobacteriales	f__Enterobacteriaceae	g__Escherichia	s__Escherichia_unclassified
s579	k__Bacteria	p__Proteobacteria	c__Gammaproteobacteria	o__Enterobacteriales	f__Enterobacteriaceae	g__Hafnia	s__Hafnia_alvei
s580	k__Bacteria	p__Proteobacteria	c__Gammaproteobacteria	o__Enterobacteriales	f__Enterobacteriaceae	g__Klebsiella	s__Klebsiella_oxytoca
s581	k__Bacteria	p__Proteobacteria	c__Gammaproteobacteria	o__Enterobacteriales	f__Enterobacteriaceae	g__Klebsiella	s__Klebsiella_pneumoniae
s582	k__Bacteria	p__Proteobacteria	c__Gammaproteobacteria	o__Enterobacteriales	f__Enterobacteriaceae	g__Klebsiella	s__Klebsiella_sp_KTE92
s583	k__Bacteria	p__Proteobacteria	c__Gammaproteobacteria	o__Enterobacteriales	f__Enterobacteriaceae	g__Klebsiella	s__Klebsiella_sp_MS_92_3
s584	k__Bacteria	p__Proteobacteria	c__Gammaproteobacteria	o__Enterobacteriales	f__Enterobacteriaceae	g__Klebsiella	s__Klebsiella_unclassified
s585	k__Bacteria	p__Proteobacteria	c__Gammaproteobacteria	o__Enterobacteriales	f__Enterobacteriaceae	g__Klebsiella	s__Klebsiella_variicola
s586	k__Bacteria	p__Proteobacteria	c__Gammaproteobacteria	o__Enterobacteriales	f__Enterobacteriaceae	g__Kosakonia	s__Kosakonia_radicincitans
s587	k__Bacteria	p__Proteobacteria	c__Gammaproteobacteria	o__Enterobacteriales	f__Enterobacteriaceae	g__Morganella	s__Morganella_morganii
s588	k__Bacteria	p__Proteobacteria	c__Gammaproteobacteria	o__Enterobacteriales	f__Enterobacteriaceae	g__Pantoea	s__Pantoea_agglomerans
s589	k__Bacteria	p__Proteobacteria	c__Gammaproteobacteria	o__Enterobacteriales	f__Enterobacteriaceae	g__Pantoea	s__Pantoea_dispersa
s590	k__Bacteria	p__Proteobacteria	c__Gammaproteobacteria	o__Enterobacteriales	f__Enterobacteriaceae	g__Pantoea	s__Pantoea_unclassified
s591	k__Bacteria	p__Proteobacteria	c__Gammaproteobacteria	o__Enterobacteriales	f__Enterobacteriaceae	g__Plesiomonas	s__Plesiomonas_shigelloides
s592	k__Bacteria	p__Proteobacteria	c__Gammaproteobacteria	o__Enterobacteriales	f__Enterobacteriaceae	g__Proteus	s__Proteus_mirabilis
s593	k__Bacteria	p__Proteobacteria	c__Gammaproteobacteria	o__Enterobacteriales	f__Enterobacteriaceae	g__Proteus	s__Proteus_penneri
s594	k__Bacteria	p__Proteobacteria	c__Gammaproteobacteria	o__Enterobacteriales	f__Enterobacteriaceae	g__Proteus	s__Proteus_unclassified
s595	k__Bacteria	p__Proteobacteria	c__Gammaproteobacteria	o__Enterobacteriales	f__Enterobacteriaceae	g__Providencia	s__Providencia_alcalifaciens
s596	k__Bacteria	p__Proteobacteria	c__Gammaproteobacteria	o__Enterobacteriales	f__Enterobacteriaceae	g__Providencia	s__Providencia_rettgeri
s597	k__Bacteria	p__Proteobacteria	c__Gammaproteobacteria	o__Enterobacteriales	f__Enterobacteriaceae	g__Providencia	s__Providencia_unclassified
s598	k__Bacteria	p__Proteobacteria	c__Gammaproteobacteria	o__Enterobacteriales	f__Enterobacteriaceae	g__Raoultella	s__Raoultella_ornithinolytica
s599	k__Bacteria	p__Proteobacteria	c__Gammaproteobacteria	o__Enterobacteriales	f__Enterobacteriaceae	g__Salmonella	s__Salmonella_enterica
s600	k__Bacteria	p__Proteobacteria	c__Gammaproteobacteria	o__Enterobacteriales	f__Enterobacteriaceae	g__Salmonella	s__Salmonella_unclassified
s601	k__Bacteria	p__Proteobacteria	c__Gammaproteobacteria	o__Enterobacteriales	f__Enterobacteriaceae	g__Serratia	s__Serratia_liquefaciens
s602	k__Bacteria	p__Proteobacteria	c__Gammaproteobacteria	o__Enterobacteriales	f__Enterobacteriaceae	g__Shigella	s__Shigella_flexneri
s603	k__Bacteria	p__Proteobacteria	c__Gammaproteobacteria	o__Enterobacteriales	f__Enterobacteriaceae	g__Shigella	s__Shigella_sonnei
s604	k__Bacteria	p__Proteobacteria	c__Gammaproteobacteria	o__Enterobacteriales	f__Enterobacteriaceae	g__Yersinia	s__Yersinia_pestis
s605	k__Bacteria	p__Proteobacteria	c__Gammaproteobacteria	o__Oceanospirillales	f__Halomonadaceae	g__Halomonas	s__Halomonas_unclassified
s606	k__Bacteria	p__Proteobacteria	c__Gammaproteobacteria	o__Pasteurellales	f__Pasteurellaceae	g__Actinobacillus	s__Actinobacillus_unclassified
s607	k__Bacteria	p__Proteobacteria	c__Gammaproteobacteria	o__Pasteurellales	f__Pasteurellaceae	g__Aggregatibacter	s__Aggregatibacter_aphrophilus
s608	k__Bacteria	p__Proteobacteria	c__Gammaproteobacteria	o__Pasteurellales	f__Pasteurellaceae	g__Aggregatibacter	s__Aggregatibacter_segnis
s609	k__Bacteria	p__Proteobacteria	c__Gammaproteobacteria	o__Pasteurellales	f__Pasteurellaceae	g__Aggregatibacter	s__Aggregatibacter_unclassified
s610	k__Bacteria	p__Proteobacteria	c__Gammaproteobacteria	o__Pasteurellales	f__Pasteurellaceae	g__Haemophilus	s__Haemophilus_haemolyticus
s611	k__Bacteria	p__Proteobacteria	c__Gammaproteobacteria	o__Pasteurellales	f__Pasteurellaceae	g__Haemophilus	s__Haemophilus_influenzae
s612	k__Bacteria	p__Proteobacteria	c__Gammaproteobacteria	o__Pasteurellales	f__Pasteurellaceae	g__Haemophilus	s__Haemophilus_parahaemolyticus
s613	k__Bacteria	p__Proteobacteria	c__Gammaproteobacteria	o__Pasteurellales	f__Pasteurellaceae	g__Haemophilus	s__Haemophilus_parainfluenzae
s614	k__Bacteria	p__Proteobacteria	c__Gammaproteobacteria	o__Pasteurellales	f__Pasteurellaceae	g__Haemophilus	s__Haemophilus_paraphrohaemolyticus
s615	k__Bacteria	p__Proteobacteria	c__Gammaproteobacteria	o__Pasteurellales	f__Pasteurellaceae	g__Haemophilus	s__Haemophilus_pittmaniae
s616	k__Bacteria	p__Proteobacteria	c__Gammaproteobacteria	o__Pasteurellales	f__Pasteurellaceae	g__Haemophilus	s__Haemophilus_sputorum
s617	k__Bacteria	p__Proteobacteria	c__Gammaproteobacteria	o__Pseudomonadales	f__Moraxellaceae	g__Acinetobacter	s__Acinetobacter_baumannii
s618	k__Bacteria	p__Proteobacteria	c__Gammaproteobacteria	o__Pseudomonadales	f__Moraxellaceae	g__Acinetobacter	s__Acinetobacter_johnsonii
s619	k__Bacteria	p__Proteobacteria	c__Gammaproteobacteria	o__Pseudomonadales	f__Moraxellaceae	g__Acinetobacter	s__Acinetobacter_junii
s620	k__Bacteria	p__Proteobacteria	c__Gammaproteobacteria	o__Pseudomonadales	f__Moraxellaceae	g__Acinetobacter	s__Acinetobacter_parvus
s621	k__Bacteria	p__Proteobacteria	c__Gammaproteobacteria	o__Pseudomonadales	f__Moraxellaceae	g__Acinetobacter	s__Acinetobacter_pittii_calcoaceticus_nosocomialis
s622	k__Bacteria	p__Proteobacteria	c__Gammaproteobacteria	o__Pseudomonadales	f__Moraxellaceae	g__Acinetobacter	s__Acinetobacter_towneri
s623	k__Bacteria	p__Proteobacteria	c__Gammaproteobacteria	o__Pseudomonadales	f__Moraxellaceae	g__Acinetobacter	s__Acinetobacter_unclassified
s624	k__Bacteria	p__Proteobacteria	c__Gammaproteobacteria	o__Pseudomonadales	f__Moraxellaceae	g__Acinetobacter	s__Acinetobacter_ursingii
s625	k__Bacteria	p__Proteobacteria	c__Gammaproteobacteria	o__Pseudomonadales	f__Moraxellaceae	g__Enhydrobacter	s__Enhydrobacter_aerosaccus
s626	k__Bacteria	p__Proteobacteria	c__Gammaproteobacteria	o__Pseudomonadales	f__Pseudomonadaceae	g__Pseudomonas	s__Pseudomonas_aeruginosa
s627	k__Bacteria	p__Proteobacteria	c__Gammaproteobacteria	o__Pseudomonadales	f__Pseudomonadaceae	g__Pseudomonas	s__Pseudomonas_caeni
s628	k__Bacteria	p__Proteobacteria	c__Gammaproteobacteria	o__Pseudomonadales	f__Pseudomonadaceae	g__Pseudomonas	s__Pseudomonas_fragi
s629	k__Bacteria	p__Proteobacteria	c__Gammaproteobacteria	o__Pseudomonadales	f__Pseudomonadaceae	g__Pseudomonas	s__Pseudomonas_unclassified
s630	k__Bacteria	p__Proteobacteria	c__Gammaproteobacteria	o__Vibrionales	f__Vibrionaceae	g__Vibrio	s__Vibrio_furnissii
s631	k__Bacteria	p__Proteobacteria	c__Gammaproteobacteria	o__Xanthomonadales	f__Xanthomonadaceae	g__Pseudoxanthomonas	s__Pseudoxanthomonas_unclassified
s632	k__Bacteria	p__Proteobacteria	c__Gammaproteobacteria	o__Xanthomonadales	f__Xanthomonadaceae	g__Stenotrophomonas	s__Stenotrophomonas_maltophilia
s633	k__Bacteria	p__Proteobacteria	c__Gammaproteobacteria	o__Xanthomonadales	f__Xanthomonadaceae	g__Stenotrophomonas	s__Stenotrophomonas_unclassified
s634	k__Bacteria	p__Proteobacteria	c__Gammaproteobacteria	o__Xanthomonadales	f__Xanthomonadaceae	g__Wohlfahrtiimonas	s__Wohlfahrtiimonas_chitiniclastica
s635	k__Bacteria	p__Spirochaetes	c__Spirochaetia	o__Spirochaetales	f__Brachyspiraceae	g__Brachyspira	s__Brachyspira_pilosicoli
s636	k__Bacteria	p__Spirochaetes	c__Spirochaetia	o__Spirochaetales	f__Spirochaetaceae	g__Treponema	s__Treponema_socranskii
s637	k__Bacteria	p__Spirochaetes	c__Spirochaetia	o__Spirochaetales	f__Spirochaetaceae	g__Treponema	s__Treponema_succinifaciens
s638	k__Bacteria	p__Synergistetes	c__Synergistia	o__Synergistales	f__Synergistaceae	g__Jonquetella	s__Jonquetella_anthropi
s639	k__Bacteria	p__Synergistetes	c__Synergistia	o__Synergistales	f__Synergistaceae	g__Jonquetella	s__Jonquetella_unclassified
s640	k__Bacteria	p__Synergistetes	c__Synergistia	o__Synergistales	f__Synergistaceae	g__Pyramidobacter	s__Pyramidobacter_piscolens
s641	k__Bacteria	p__Synergistetes	c__Synergistia	o__Synergistales	f__Synergistaceae	g__Synergistes	s__Synergistes_sp_3_1_syn1
s642	k__Bacteria	p__Verrucomicrobia	c__Verrucomicrobiae	o__Verrucomicrobiales	f__Verrucomicrobiaceae	g__Akkermansia	s__Akkermansia_muciniphila

## Sheet: Table S5
Table S5. Sensitivity analysis for the association between gut ARG diversity and T2D*
ARG diversity	Model	N	OR	lul	uul	p
Shannon	1	1210	1.3437	1.07931	1.67286	0.00822505
Shannon	2	1210	1.207	1.02103	1.42685	0.0275432
Shannon	3	1210	1.22983	1.00647	1.50277	0.0430644
Shannon	4	1210	1.21632	1.02432	1.44431	0.025472
Richness	1	1210	1.23229	1.02457	1.48213	0.0265754
Richness	2	1210	1.2156	1.02691	1.43896	0.0232948
Richness	3	1210	1.18858	0.996731	1.41736	0.054412
Richness	4	1210	1.22991	1.02843	1.47087	0.0233844
Evenness	1	1210	1.27545	1.03255	1.57548	0.0239966
Evenness	2	1210	1.1745	0.996009	1.38497	0.0558181
Evenness	3	1210	1.18818	0.975597	1.44708	0.0864634
Evenness	4	1210	1.18049	0.998723	1.39533	0.0517731
* Model 1 adjusted for: age, sex, body mass index (BMI), physical activity, smoking status, drinking status, education attainment, household income level, Bristol stool scale, microbial gene richness (MGR), sequencing depth and Proteobacteria abundance;
Model 2 adjusted for: age, sex, BMI, physical activity, smoking status, drinking status, education attainment, household income level, Bristol stool scale, MGR, sequencing depth and Firmicutes abundance;
Model 3 adjusted for: age, sex, BMI, physical activity, smoking status, drinking status, education attainment, household income level, Bristol stool scale, MGR, sequencing depth and Escherichia abundance;
Model 4 adjusted for: age, sex, BMI, physical activity, smoking status, drinking status, education attainment, household income level, Bristol stool scale, MGR, sequencing depth and 3 top taxonomic PCs;

## Sheet: Table S6
Table S6. PERMANOVA analysis results based on Bray-Curtis distances*
Distance matrix	Group	Primary Model					Model 1	Model 2	Model 3	Model 4
		Sums of squares	Mean squares	F.Model	R2	p	p	p	p	p
Antibiotic resistance gene (type)	Healthy vs T2D	0.49376	0.49376	4.43258	0.00610346	0.003	0.001	0.005	0.001	0.004
	Healthy vs Prediabetes	0.229626	0.229626	1.99846	0.00193268	0.08	0.013	0.072	0.019	0.063
	Prediabetes vs T2D	0.189157	0.189157	1.49474	0.00218381	0.181	0.061	0.16	0.069	0.141
	Healthy vs (Prediabetes & T2D)	0.403465	0.403465	3.43879	0.00281551	0.014	0.002	0.01	0.005	0.012
Antibiotic resistance gene (subtype)	Healthy vs T2D	0.747102	0.747102	3.8749	0.0053472	0.003	0.001	0.003	0.001	0.003
	Healthy vs Prediabetes	0.422539	0.422539	2.17125	0.00210372	0.029	0.012	0.019	0.012	0.022
	Prediabetes vs T2D	0.391655	0.391655	1.8953	0.00277504	0.059	0.022	0.042	0.021	0.039
	Healthy vs (Prediabetes & T2D)	0.62788	0.62788	3.175	0.00260431	0.007	0.001	0.004	0.001	0.004
Gut microbiota	Healthy vs T2D	1.47536	1.47536	4.55548	0.00630847	0.001	-	-	-	-
	Healthy vs Prediabetes	0.352341	0.352341	1.09687	0.00106478	0.304	-	-	-	-
	Prediabetes vs T2D	0.991126	0.991126	3.00654	0.00440234	0.001	-	-	-	-
	Healthy vs (Prediabetes & T2D)	0.735616	0.735616	2.26234	0.00186103	0.003	-	-	-	-
* Primary model adjusted for: age, sex, BMI, physical activity, smoking status, drinking status, education attainment, household income level
Model 1: Primary model + Proteobacteria abundance
Model 2: Primary model + Firmicutes abundance
Model 3: Primary model + Escherichia abundance
Model 4: Primary model + 3 top taxnomic PCs

## Sheet: Table S7
Table S7. Detailed information of T2D-associated Antibiotic Resistance Genes (ARGs)
ARGs	Type	Prevalence (%)	Mean abundance*	Drug class	Resistance Mechanisms
Aminoglycoside__aac3II	aminoglycoside	47	0.00529476	aminoglycoside	antibiotic inactivation
Aminoglycoside__aph6I	aminoglycoside	85	0.023096	aminoglycoside	antibiotic inactivation
MLS__ermX	macrolide-lincosamide-streptogramin	72	0.00700002	macrolide, lincosamide, and streptogramin	antibiotic target alteration
MLS__mefA	macrolide-lincosamide-streptogramin	100	0.0198449	macrolide, lincosamide, and streptogramin	antibiotic target protection
Betalactam__CMY39	beta-lactam	14	4.7638e-05	β-lactams	antibiotic inactivation
Betalactam__CTXM	beta-lactam	30	0.00175826	β-lactams	antibiotic inactivation
Betalactam__CTXM147	beta-lactam	16	0.00014398	β-lactams	antibiotic inactivation
Betalactam__CTXM16	beta-lactam	11	5.97787e-05	β-lactams	antibiotic inactivation
Betalactam__PBP1A	beta-lactam	98	0.00280753	β-lactams	antibiotic target protection
Chloramphenicol__catD	chloramphenicol	85	0.00242055	chloramphenicol	antibiotic inactivation
Fosfomycin__fosX	fosfomycin	20	6.45596e-05	fosfomycin	antibiotic inactivation
Multidrug__emrE	multidrug	73	0.0146271	Multidrug	antibiotic efflux
Multidrug__mexA	multidrug	29	4.60313e-05	tetracycline, aminoglycoside, β-lactams et al.	antibiotic efflux
Multidrug_ABC_transporter	multidrug	100	0.00621152
Quinolone__norB	quinolone	51	0.00156091	fluoroquinolone	antibiotic efflux
Tetracycline	tetracycline	100	0.89706
Tetracycline__tet32	tetracycline	100	0.0335105	tetracycline	antibiotic target protection
Tetracycline__tet35	tetracycline	99	0.000976868	tetracycline	antibiotic efflux
Tetracycline__tet40	tetracycline	100	0.0875553	tetracycline	antibiotic efflux
Tetracycline__tetM	tetracycline	100	0.0332262	tetracycline	antibiotic target protection
Tetracycline__tetO	tetracycline	100	0.0477997	tetracycline	antibiotic target protection
Tetracycline__tetP	tetracycline	44	0.000693773	tetracycline	antibiotic efflux
Tetracycline__tetS	tetracycline	17	1.462e-05	tetracycline	antibiotic target protection
Vancomycin__vanR	vancomycin	100	0.0210668	glycopeptide	antibiotic target protection
Vancomycin__vanX	vancomycin	46	0.000329589	glycopeptide	antibiotic target protection
*Copies of ARG per prokaryote’s cell

## Sheet: Table S8
Table S8. Detailed information of T2D-associated gut microbiota
Taxon	Label	Prevalence	Mean relative abundance	Phylum	Class	Order	Family	Genus
s__Bacteroides_massiliensis	s107	0.457851	0.0178898	p__Bacteroidetes	c__Bacteroidia	o__Bacteroidales	f__Bacteroidaceae	g__Bacteroides
s__Bacteroides_stercoris	s122	0.640496	0.044435	p__Bacteroidetes	c__Bacteroidia	o__Bacteroidales	f__Bacteroidaceae	g__Bacteroides
s__Bacteroides_thetaiotaomicron	s123	0.975207	0.0155659	p__Bacteroidetes	c__Bacteroidia	o__Bacteroidales	f__Bacteroidaceae	g__Bacteroides
s__Parabacteroides_distasonis	s136	0.863636	0.00586273	p__Bacteroidetes	c__Bacteroidia	o__Bacteroidales	f__Porphyromonadaceae	g__Parabacteroides
s__Alistipes_finegoldii	s165	0.453719	0.0016075	p__Bacteroidetes	c__Bacteroidia	o__Bacteroidales	f__Rikenellaceae	g__Alistipes
s__Alistipes_putredinis	s168	0.590909	0.0372077	p__Bacteroidetes	c__Bacteroidia	o__Bacteroidales	f__Rikenellaceae	g__Alistipes
s__Lactobacillus_mucosae	s235	0.103306	0.000215047	p__Firmicutes	c__Bacilli	o__Lactobacillales	f__Lactobacillaceae	g__Lactobacillus
s__Streptococcus_thermophilus	s289	0.166116	0.00034434	p__Firmicutes	c__Bacilli	o__Lactobacillales	f__Streptococcaceae	g__Streptococcus
s__Clostridium_clostridioforme	s299	0.304959	0.000639462	p__Firmicutes	c__Clostridia	o__Clostridiales	f__Clostridiaceae	g__Clostridium
s__Eubacterium_siraeum	s337	0.25124	0.0112594	p__Firmicutes	c__Clostridia	o__Clostridiales	f__Eubacteriaceae	g__Eubacterium
s__Ruminococcus_torques	s350	0.953719	0.00480333	p__Firmicutes	c__Clostridia	o__Clostridiales	f__Lachnospiraceae	g__Blautia
s__Coprococcus_catus	s354	0.504959	0.000794805	p__Firmicutes	c__Clostridia	o__Clostridiales	f__Lachnospiraceae	g__Coprococcus
s__Dorea_formicigenerans	s358	0.715702	0.0029452	p__Firmicutes	c__Clostridia	o__Clostridiales	f__Lachnospiraceae	g__Dorea
s__Lachnospiraceae_bacterium_1_1_57FAA	s361	0.64876	0.00349647	p__Firmicutes	c__Clostridia	o__Clostridiales	f__Lachnospiraceae	g__Lachnospiraceae_noname
s__Roseburia_inulinivorans	s380	0.806612	0.0151457	p__Firmicutes	c__Clostridia	o__Clostridiales	f__Lachnospiraceae	g__Roseburia
s__Oscillibacter_unclassified	s384	0.872727	0.0107733	p__Firmicutes	c__Clostridia	o__Clostridiales	f__Oscillospiraceae	g__Oscillibacter
s__Ruminococcus_sp_5_1_39BFAA	s405	0.164463	0.00197966	p__Firmicutes	c__Clostridia	o__Clostridiales	f__Ruminococcaceae	g__Ruminococcus
s__Acidaminococcus_intestini	s433	0.266116	0.000147684	p__Firmicutes	c__Negativicutes	o__Selenomonadales	f__Acidaminococcaceae	g__Acidaminococcus
s__Megasphaera_elsdenii	s445	0.107438	0.000196741	p__Firmicutes	c__Negativicutes	o__Selenomonadales	f__Veillonellaceae	g__Megasphaera
s__Megasphaera_micronuciformis	s446	0.195041	0.000465526	p__Firmicutes	c__Negativicutes	o__Selenomonadales	f__Veillonellaceae	g__Megasphaera
s__Megasphaera_unclassified	s447	0.400826	0.011659	p__Firmicutes	c__Negativicutes	o__Selenomonadales	f__Veillonellaceae	g__Megasphaera
s__Bilophila_wadsworthia	s538	0.829752	0.000861291	p__Proteobacteria	c__Deltaproteobacteria	o__Desulfovibrionales	f__Desulfovibrionaceae	g__Bilophila
s__Bifidobacterium_adolescentis	s55	0.309091	0.0061659	p__Actinobacteria	c__Actinobacteria	o__Bifidobacteriales	f__Bifidobacteriaceae	g__Bifidobacterium
s__Escherichia_unclassified	s578	0.876859	0.0189467	p__Proteobacteria	c__Gammaproteobacteria	o__Enterobacteriales	f__Enterobacteriaceae	g__Escherichia
s__Bifidobacterium_pseudocatenulatum	s63	0.582645	0.00446197	p__Actinobacteria	c__Actinobacteria	o__Bifidobacteriales	f__Bifidobacteriaceae	g__Bifidobacterium
s__Pyramidobacter_piscolens	s640	0.203306	0.000154539	p__Synergistetes	c__Synergistia	o__Synergistales	f__Synergistaceae	g__Pyramidobacter
s__Olsenella_unclassified	s89	0.271901	0.000144571	p__Actinobacteria	c__Actinobacteria	o__Coriobacteriales	f__Coriobacteriaceae	g__Olsenella

## Sheet: Table S9
Table S9. Non-parametric test of marker abundance amoung different groups
			All (Kruskal–Wallis test)		Healthy vs Prediabetes (Mann–Whitney U test)		Healthy vs T2D (Mann–Whitney U test)
Group	Markers	Cluster	p	FDR-corrected p	p	FDR-corrected p	p	FDR-corrected p
ARGs	Aminoglycoside__aac3II	3	0.0029438	0.0109341	0.144334	0.750538	0.000704841	0.00305431
	Aminoglycoside__aph6I	2	0.161522	0.289626	0.0690404	0.642355	0.238499	0.339195
	Betalactam__CMY39	2	0.453516	0.561496	0.974248	0.993351	0.241725	0.339195
	Betalactam__CTXM	3	0.279794	0.393224	0.881612	0.991108	0.119546	0.222015
	Betalactam__CTXM147	3	0.331971	0.436911	0.506333	0.843571	0.140033	0.244557
	Betalactam__CTXM16	3	0.68193	0.72319	0.49957	0.843571	0.450121	0.508832
	Betalactam__PBP1A	2	0.0081227	0.0222305	0.0189422	0.328332	0.247873	0.339195
	Chloramphenicol__catD	2	0.000808439	0.00700647	0.229464	0.843571	0.00276453	0.0095837
	Fosfomycin__fosX	2	0.199798	0.335144	0.290424	0.843571	0.316098	0.391359
	MLS__ermX	3	0.336085	0.436911	0.502846	0.843571	0.145794	0.244557
	MLS__mefA	3	0.178365	0.309166	0.0914275	0.642355	0.188245	0.296629
	Multidrug__emrE	3	0.0015615	0.00738163	0.382713	0.843571	0.000333038	0.00216475
	Multidrug__mexA	2	0.546904	0.646341	0.335154	0.843571	0.85564	0.892412
	Multidrug_ABC_transporter	1	0.00614054	0.0187828	0.765153	0.910399	0.00355788	0.0115631
	Quinolone__norB	3	0.0230228	0.0498827	0.160558	0.759002	0.00712695	0.0185301
	Tetracycline	1	0.0200477	0.0473856	0.434375	0.843571	0.00519307	0.0150022
	Tetracycline__tet32	1	0.000443628	0.00637857	0.0784781	0.642355	9.82587e-05	0.00170467
	Tetracycline__tet35	2	0.00118526	0.00738163	0.00020843	0.0108384	0.206805	0.307928
	Tetracycline__tet40	1	0.00409125	0.014183	0.61253	0.843571	0.00402223	0.0123033
	Tetracycline__tetM	2	0.0415232	0.0771145	0.0988238	0.642355	0.207259	0.307928
	Tetracycline__tetO	1	0.00478098	0.0155382	0.233742	0.843571	0.00104492	0.00417968
	Tetracycline__tetP	1	0.0255236	0.0514839	0.460162	0.843571	0.0288481	0.0652219
	Tetracycline__tetS	3	0.671204	0.72319	0.770337	0.910399	0.49384	0.546376
	Vancomycin__vanR	1	0.000613324	0.00637857	0.564303	0.843571	0.000190222	0.00216475
	Vancomycin__vanX	3	0.533316	0.644941	0.275074	0.843571	0.898074	0.915684
Gut Microbiota	s__Bacteroides_massiliensis	1	0.00143289	0.00738163	0.131871	0.750538	0.000305581	0.00216475
	s__Bacteroides_stercoris	1	0.0181975	0.0450605	0.612783	0.843571	0.00581628	0.0159182
	s__Bacteroides_thetaiotaomicron	2	0.863317	0.880245	0.629173	0.843571	0.929705	0.929705
	s__Parabacteroides_distasonis	2	0.0116388	0.0302608	0.00724469	0.188362	0.03091	0.0669717
	s__Alistipes_finegoldii	1	0.311776	0.42664	0.317766	0.843571	0.150781	0.245019
	s__Alistipes_putredinis	1	0.00278544	0.0109341	0.0967721	0.642355	0.000658914	0.00305431
	s__Lactobacillus_mucosae	2	0.00060336	0.00637857	0.933929	0.991108	0.000297163	0.00216475
	s__Streptococcus_thermophilus	2	0.984184	0.984184	0.933929	0.991108	0.858088	0.892412
	s__Clostridium_clostridioforme	2	0.400016	0.507337	0.632679	0.843571	0.297769	0.377658
	s__Eubacterium_siraeum	1	0.239335	0.377134	0.769861	0.910399	0.0979236	0.188594
	s__Ruminococcus_torques	1	0.00138798	0.00738163	0.502672	0.843571	0.000325712	0.00216475
	s__Coprococcus_catus	1	0.0213939	0.0483689	0.362238	0.843571	0.0357789	0.0744202
	s__Dorea_formicigenerans	1	0.00103169	0.00738163	1	1	0.000520621	0.00270723
	s__Lachnospiraceae_bacterium_1_1_57FAA	1	0.025742	0.0514839	0.605793	0.843571	0.0191421	0.045245
	s__Roseburia_inulinivorans	1	0.000127548	0.00637857	0.925707	0.991108	9.83466e-05	0.00170467
	s__Oscillibacter_unclassified	1	0.000304818	0.00637857	0.408469	0.843571	7.79042e-05	0.00170467
	s__Ruminococcus_sp_5_1_39BFAA	1	0.259862	0.386081	0.451017	0.843571	0.278777	0.371702
	s__Acidaminococcus_intestini	2	0.00208076	0.00901663	0.563663	0.843571	0.000520255	0.00270723
	s__Megasphaera_elsdenii	2	0.256446	0.386081	0.411864	0.843571	0.296602	0.377658
	s__Megasphaera_micronuciformis	2	0.62757	0.71916	0.550127	0.843571	0.36004	0.435397
	s__Megasphaera_unclassified	2	0.00799074	0.0222305	0.746448	0.910399	0.00261445	0.0095837
	s__Bilophila_wadsworthia	2	0.219622	0.356886	0.45837	0.843571	0.0884802	0.17696
	s__Bifidobacterium_adolescentis	2	0.63618	0.71916	0.341102	0.843571	0.83045	0.892412
	s__Escherichia_unclassified	2	0.0366584	0.0706013	0.193963	0.840506	0.0112943	0.0279669
	s__Bifidobacterium_pseudocatenulatum	2	0.694373	0.72319	0.655293	0.851881	0.405723	0.47949
	s__Pyramidobacter_piscolens	2	0.695375	0.72319	0.974248	0.993351	0.433762	0.501237
	s__Olsenella_unclassified	2	0.268094	0.387247	0.848709	0.98073	0.143616	0.244557

[truncated: 15 more sheets: Table S10, Table S11, Table S12, Table S13, Table S14, Table S15, Table S16, Table S17, Table S18, Table S19, Table S20, Table S21, Table S22, Table S23, Table S24]
